# Supplementary material for: Effect of Creosote Bush-Derived NDGA on Expression of Genes Involved in Lipid Metabolism in Liver of High-Fructose Fed Rats: Relevance to NDGA Amelioration of Hypertriglyceridemia and Hepatic Steatosis
Source: PLoS One. 2015 Sep 22;10(9):e0138203. doi: 10.1371/journal.pone.0138203 (PMC4578927; doi:10.1371/journal.pone.0138203)
Supplement: S1 Dataset — Individual data and statistics for Figs 1–7 and Table 2.dividual data and statistics for Figs 1–7 and Table 2. (XLS) [file pone.0138203.s001.xls]

## Sheet: Fig 1- Liver TG Raw
Liver TG (mg/g liver)
Chow-Control	HFrD	HFrD-NDGA
2.8	9.3	3.9
6.5	9.8	6.7
6.8	7.8	7.1
6.4	8.3	7.4
	7.9	3.9
	8.9	8.6

## Sheet: Fig 1- Liver TG ANOVA
ANOVA
Table Analyzed	Data 1
ANOVA summary
F	5.448
P value	0.0191
P value summary	*
Are differences among means statistically significant? (P < 0.05)	Yes
R square	0.456
Brown-Forsythe test
F (DFn, DFd)	0.6131 (2, 13)
P value	0.5566
P value summary	ns
Significantly different standard deviations? (P < 0.05)	No
Bartlett's test
Bartlett's statistic (corrected)	3.403
P value	0.1824
P value summary	ns
Significantly different standard deviations? (P < 0.05)	No
ANOVA table	SS	DF	MS	F (DFn, DFd)	P value
Treatment (between columns)	27.46	2	13.73	F (2, 13) = 5.448	P = 0.0191
Residual (within columns)	32.75	13	2.52
Total	60.21	15
Model comparison	SS	DF	Probability it is correct
Null H. All population means identical	60.21	15	18.04%
Alternative H: Distinct population means	32.75	13	81.96%
Ratio of probabilities			4.544
Difference in AICc			3.027
Data summary
Number of treatments (columns)	3
Number of values (total)	16
MULTIPLE COMPARISONS
Number of families	1
Number of comparisons per family	3
Alpha	0.05
Bonferroni's multiple comparisons test	Mean Diff.	95% CI of diff.	Significant?	Summary	Adjusted P Value
Chow-Control vs. HFrD	-3.042	-5.855 to -0.2282	Yes	*	0.0326
Chow-Control vs. HFrD-NDGA	-0.6417	-3.455 to 2.172	No	ns	> 0.9999
HFrD vs. HFrD-NDGA	2.4	-0.1165 to 4.916	No	ns	0.0637
Test details	Mean 1	Mean 2	Mean Diff.	SE of diff.	n1	n2	t	DF
Chow-Control vs. HFrD	5.625	8.667	-3.042	1.025	4	6	2.969	13
Chow-Control vs. HFrD-NDGA	5.625	6.267	-0.6417	1.025	4	6	0.6263	13
HFrD vs. HFrD-NDGA	8.667	6.267	2.4	0.9164	6	6	2.619	13
DESCRIPTIVE STATISTICS
	Chow-Control	HFrD	HFrD-NDGA
Number of values	4	6	6
Minimum	2.8	7.8	3.9
25% Percentile	3.7	7.875	3.9
Median	6.45	8.6	6.9
75% Percentile	6.725	9.425	7.7
Maximum	6.8	9.8	8.6
Mean	5.625	8.667	6.267
Std. Deviation	1.891	0.8017	1.94
Std. Error of Mean	0.9455	0.3273	0.7919
Lower 95% CI	2.616	7.825	4.231
Upper 95% CI	8.634	9.508	8.302

## Sheet: Fig 2A- Total Oxidation Raw
Total Oxidation (nmol/g liver/hr)
Chow-Control	HFrD	HFrD-NDGA
3784	3207	4999
2331	4061	5680
2499	4165	5216
3852	2667	4500
	4184	5374

## Sheet: Fig 2A- Total Oxidation ANOVA
ANOVA
Table Analyzed	Data 1
ANOVA summary
F	12.25
P value	0.0016
P value summary	**
Are differences among means statistically significant? (P < 0.05)	Yes
R square	0.6901
Brown-Forsythe test
F (DFn, DFd)	1.032 (2, 11)
P value	0.3885
P value summary	ns
Significantly different standard deviations? (P < 0.05)	No
Bartlett's test
Bartlett's statistic (corrected)	1.169
P value	0.5575
P value summary	ns
Significantly different standard deviations? (P < 0.05)	No
ANOVA table	SS	DF	MS	F (DFn, DFd)	P value
Treatment (between columns)	10350000	2	5174000	F (2, 11) = 12.25	P = 0.0016
Residual (within columns)	4647000	11	422464
Total	15000000	13
Data summary
Number of treatments (columns)	3
Number of values (total)	14
MULTIPLE COMPARISONS
Number of families	1
Number of comparisons per family	3
Alpha	0.05
Bonferroni's multiple comparisons test	Mean Diff.	95% CI of diff.	Significant?	Summary	Adjusted P Value
Chow-Control vs. HFrD	-540.3	-1770 to 689.3	No	ns	0.7232
Chow-Control vs. HFrD-NDGA	-2037	-3267 to -807.7	Yes	**	0.002
HFrD vs. HFrD-NDGA	-1497	-2656 to -337.7	Yes	*	0.0116
Test details	Mean 1	Mean 2	Mean Diff.	SE of diff.	n1	n2	t	DF
Chow-Control vs. HFrD	3117	3657	-540.3	436	4	5	1.239	11
Chow-Control vs. HFrD-NDGA	3117	5154	-2037	436	4	5	4.673	11
HFrD vs. HFrD-NDGA	3657	5154	-1497	411.1	5	5	3.642	11
DESCRIPTIVE STATISTICS
	Chow-Control	HFrD	HFrD-NDGA
Number of values	4	5	5
Minimum	2331	2667	4500
25% Percentile	2373	2937	4750
Median	3142	4061	5216
75% Percentile	3835	4175	5527
Maximum	3852	4184	5680
Mean	3117	3657	5154
Std. Deviation	813.4	685.9	441.8
Std. Error of Mean	406.7	306.7	197.6
Lower 95% CI	1822	2805	4605
Upper 95% CI	4411	4508	5702

## Sheet: Fig 2B- Mitochondrial Ox. Raw
Mitochondrial Oxidation (nmol/g liver/hr)
Chow-Control	HFrD	HFrD-NDGA
3028	2761	4749
1682	3645	5441
1676	3760	5012
3353	2311	4361
	3922	5176

## Sheet: Fig 2B- Mitochondrial Ox. ANOVA
ANOVA
Table Analyzed	Data 3
ANOVA summary
F	16.5
P value	0.0005
P value summary	***
Are differences among means statistically significant? (P < 0.05)	Yes
R square	0.7499
Brown-Forsythe test
F (DFn, DFd)	1.565 (2, 11)
P value	0.2524
P value summary	ns
Significantly different standard deviations? (P < 0.05)	No
Bartlett's test
Bartlett's statistic (corrected)	1.744
P value	0.4182
P value summary	ns
Significantly different standard deviations? (P < 0.05)	No
ANOVA table	SS	DF	MS	F (DFn, DFd)	P value
Treatment (between columns)	15010000	2	7505000	F (2, 11) = 16.50	P = 0.0005
Residual (within columns)	5005000	11	454988
Total	20020000	13
Data summary
Number of treatments (columns)	3
Number of values (total)	14
MULTIPLE COMPARISONS
Number of families	1
Number of comparisons per family	3
Alpha	0.05
Bonferroni's multiple comparisons test	Mean Diff.	95% CI of diff.	Significant?	Summary	Adjusted P Value
Chow-Control vs. HFrD	-845.1	-2121 to 431.0	No	ns	0.266
Chow-Control vs. HFrD-NDGA	-2513	-3789 to -1237	Yes	***	0.0005
HFrD vs. HFrD-NDGA	-1668	-2871 to -464.9	Yes	**	0.0073
Test details	Mean 1	Mean 2	Mean Diff.	SE of diff.	n1	n2	t	DF
Chow-Control vs. HFrD	2435	3280	-845.1	452.5	4	5	1.868	11
Chow-Control vs. HFrD-NDGA	2435	4948	-2513	452.5	4	5	5.554	11
HFrD vs. HFrD-NDGA	3280	4948	-1668	426.6	5	5	3.91	11
DESCRIPTIVE STATISTICS
	Chow-Control	HFrD	HFrD-NDGA
Number of values	4	5	5
Minimum	1676	2311	4361
25% Percentile	1678	2536	4555
Median	2355	3645	5012
75% Percentile	3272	3841	5309
Maximum	3353	3922	5441
Mean	2435	3280	4948
Std. Deviation	882.7	704.3	413.3
Std. Error of Mean	441.3	315	184.8
Lower 95% CI	1030	2405	4435
Upper 95% CI	3839	4154	5461

## Sheet: Fig 2C- Perioxisomal Ox. Raw
Perioxisomal Oxidation (nmol/g liver/hr)
Chow-Control	HFrD	HFrD-NDGA
756	445	250
648	416	239
823	404	204
499	356	139
	262	197

## Sheet: Fig 2C- Perioxisomal Ox. ANOVA
ANOVA
Table Analyzed	Data 2
ANOVA summary
F	31.71
P value	< 0.0001
P value summary	****
Are differences among means statistically significant? (P < 0.05)	Yes
R square	0.8522
Brown-Forsythe test
F (DFn, DFd)	2.561 (2, 11)
P value	0.1221
P value summary	ns
Significantly different standard deviations? (P < 0.05)	No
Bartlett's test
Bartlett's statistic (corrected)	4.265
P value	0.1185
P value summary	ns
Significantly different standard deviations? (P < 0.05)	No
ANOVA table	SS	DF	MS	F (DFn, DFd)	P value
Treatment (between columns)	508172	2	254086	F (2, 11) = 31.71	P < 0.0001
Residual (within columns)	88139	11	8013
Total	596311	13
Data summary
Number of treatments (columns)	3
Number of values (total)	14
MULTIPLE COMPARISONS
Number of families	1
Number of comparisons per family	3
Alpha	0.05
Bonferroni's multiple comparisons test	Mean Diff.	95% CI of diff.	Significant?	Summary	Adjusted P Value
Chow-Control vs. HFrD	304.9	135.6 to 474.2	Yes	**	0.0011
Chow-Control vs. HFrD-NDGA	475.7	306.4 to 645.0	Yes	****	< 0.0001
HFrD vs. HFrD-NDGA	170.8	11.15 to 330.5	Yes	*	0.0352
Test details	Mean 1	Mean 2	Mean Diff.	SE of diff.	n1	n2	t	DF
Chow-Control vs. HFrD	681.5	376.6	304.9	60.05	4	5	5.078	11
Chow-Control vs. HFrD-NDGA	681.5	205.8	475.7	60.05	4	5	7.922	11
HFrD vs. HFrD-NDGA	376.6	205.8	170.8	56.61	5	5	3.017	11
DESCRIPTIVE STATISTICS
	Chow-Control	HFrD	HFrD-NDGA
Number of values	4	5	5
Minimum	499	262	139
25% Percentile	536.3	309	168
Median	702	404	204
75% Percentile	806.3	430.5	244.5
Maximum	823	445	250
Mean	681.5	376.6	205.8
Std. Deviation	141.4	71.66	43.59
Std. Error of Mean	70.71	32.05	19.49
Lower 95% CI	456.5	287.6	151.7
Upper 95% CI	906.5	465.6	259.9

## Sheet: Fig 3- rtPCR Raw Data
Transcrition
	Chow				HFrD						HFrD-NDGA
Mlxipl	0.653648	0.759595	1.33879	1.24797	2.12568	2.90295	2.44313	2.50102	2.58029	0.938069	2.19547	0.884849	1.7121	1.61835	1.16358	1.16147
Srebf1	0.785518	1.47256	0.894318	0.847599	1.81552	2.80359	2.65342	1.59023	1.0242	1.44961	1.96141	0.545812	0.825773	0.755001	1.25071	1.63929
Srebf2	1.06715	0.988155	0.903583	1.04111	0.720794	0.966792	0.849563	0.680592	0.52152	0.695627	0.477878	0.174685	0.670769	0.705788	0.931677	0.435551
Cebpa	0.870556	1.112	0.911439	1.106	0.793981	0.890311	0.753026	0.752658	0.58825	0.627071	0.776236	1.00416	0.813309	0.590191	0.902703	0.591297
Ppara	0.698408	0.812608	1.27257	1.21641	1.44775	1.48098	1.18679	1.77171	0.93765	1.29895	1.35182	1.475	1.07396	2.77695	2.3	1.80277
Ppard	0.63038	1.28854	0.837578	1.24351	1.09933	1.06919	0.375237	0.26911	0.41343	0.250501	0.370351	0.10857	0.241815	0.240602	0.252343	0.205271
Pparg	0.239632	1.454	1.35165	0.954716	0.378416	0.333281	0.560849	0.444477	0.42892	0.50093	0.320065	0.270713	0.18455	0.605339	0.647786	0.735038
Foxo1a	1.32089	0.708532	0.824115	1.14647	0.348588	0.932813	0.572561	0.473534	0.71922	0.509506	0.283194	0.241812	0.223829	0.34655	0.377756	0.574186
Foxa2	1.38312	0.776497	0.568296	1.27209	0.649251	1.77526	2.22104	2.36022	1.56178	1.09697	1.61789	0.512868	0.506613	1.72147	2.17026	1.37683
Xbp1	0.838017	0.916076	0.812161	1.43375	1.05453	1.25357	1.75886	2.82026	1.68267	2.28734	1.73125	1.02301	0.929442	2.30517	2.94612	1.29056
Nr1h3	1.01053	1.01724	1.03576	0.936469	1.48996	1.44414	1.3578	1.14368	1.15894	1.13053	1.1461	1.09088	1.0499	1.06202	1.07746	1.22882
Nr1h2	0.745586	1.16992	0.993084	1.09141	1.10464	1.19768	0.968627	1.00772	1.61311	1.07852	0.919748	0.897002	0.748382	0.970376	1.08829	1.04521
Lipogenesis
	Chow				HFrD						HFrD-NDGA
Fasn	0.839523	1.614	0.829127	0.717345	6.62921	13.5996	12.4785	6.47835	2.57951	2.9576	3.72596	1.59887	1.51034	1.83994	2.31658	3.51931
Acac1	0.859651	1.21908	1.12468	0.796589	3.81635	8.12246	5.50034	5.68544	3.01778	4.35779	2.3386	0.471429	1.57414	1.6907	4.02403	1.43662
Scd1	0.269434	0.815298	2.74978	0.165493	26.1069	39.0476	42.6924	37.6099	33.3489	36.125	15.018	4.6255	4.90005	14.7367	12.9715	11.7048
Scd2	0.730397	1.54876	0.891873	0.828966	0.834029	1.24676	0.895998	0.859322	0.68758	0.86228	0.80747	0.22656	0.82785	1.18354	1.39656	0.915006
Gpat1	1.12669	1.19861	0.823917	0.850777	1.24228	2.23284	2.31612	1.43166	0.79318	0.798345	0.745218	0.122431	0.98337	0.365515	0.888713	0.423913
Dgat1	0.774118	1.12098	0.981921	1.12298	1.34676	1.28682	1.29385	1.37236	1.23499	1.34591	1.10202	0.731628	0.898793	1.09184	1.1518	1.32655
Dgat2	1.39797	0.944364	0.876729	0.780933	1.60418	1.94401	1.53666	1.52521	0.99879	1.41575	0.923659	0.438479	1.19585	0.801067	1.08879	0.701605
Glycolysis And Gluconeogenesis Enzymes
	Chow				HFrD						HFrD-NDGA
Pklr	0.307425	1.18632	1.65334	0.852914	7.97812	9.35477	12.8742	7.53374	5.35591	8.3363	3.20119	1.94738	1.26633	2.05959	4.34502	2.66945
Gck	1.11663	0.74926	0.384761	1.74935	1.35234	1.09089	1.07895	2.17113	0.9123	0.88764	0.839713	0.618987	0.74923	0.345696	0.368019	0.718154
Pck1	0.515332	1.12987	1.46959	0.885207	1.07652	0.676811	0.528139	1.17549	0.63981	0.938992	0.125532	0.254822	0.360179	0.320602	0.844654	0.163724
G6pc	0.167886	1.69422	1.15297	0.984923	1.29814	1.51756	1.06694	1.39427	1.11856	0.920497	0.9115	2.13e-06	0.840913	0.17652	1.27642	0.434244
Lipid Hydrolyzing Enzymes
	Chow				HFrD						HFrD-NDGA
Lipe	0.824727	1.11617	0.882974	1.17613	0.890126	1.57087	0.886452	1.1717	0.59441	0.764724	0.818149	0.880908	1.47032	1.26322	1.0324	1.26716
Abhd5	0.971061	1.07885	0.895699	1.05439	1.17551	1.37099	2.1054	1.46839	0.98361	1.13377	1.24109	0.532095	0.886007	1.30957	1.64672	0.699817
Pnpla2	0.756114	1.13762	1.04253	1.06374	1.11197	1.16739	1.00684	1.28871	1.02074	1.18202	1.12199	0.826471	1.2763	1.75272	1.55837	1.47623
Lpl	0.976941	0.701856	0.861285	1.45992	0.494953	2.81381	0.410795	0.870213	1.31056	1.01979	0.653019		1.18423	1.80647	2.33238	0.703041
VLDL-TG Assembly/Secretion
	Chow				HFrD						HFrD-NDGA
Mttp	1.139	0.867077	0.923726	1.0702	1.1417	1.57119	1.2696	1.33382	0.999	1.21073	0.98613	0.339643	1.0827	1.16669	1.37838	0.763521
Arf1	0.946681	1.03802	0.94363	1.07167	1.35873	1.58092	1.44573	1.37661	1.13422	1.30127	1.07125	0.746261	1.21248	1.15287	1.47622	0.99916
Pld1	0.825317	1.03135	0.790623	1.35271	1.0676	1.68194	1.15538	1.3978	0.97417	0.86762	0.98547	0.143947	0.953077	0.736344	0.966266	0.342482
Fatty Acid Binding/Transport Protein
	Chow				HFrD						HFrD-NDGA
Fabp	0.664111	1.1309	1.0485	1.15649	1.1191	1.50715	1.40863	1.41905	1.10647	1.10717	3.06798	2.84553	1.0309	2.45706	2.49441	3.22241
Fabp4	1.18747	0.772035	0.649118	1.39138	1.40357	3.92001	0.659323	0.340981	1.46924	1.38446	1.42454	1.11947	1.73758	1.77387	2.06301	0.724473
Slc27a5	0.757655	1.20994	0.779867	1.25254	0.88347	1.08693	0.625494	0.7246	0.80583	0.761664	0.770763	0.531303	0.982059	0.806325	0.665943	0.467865
Cd36	0.93759	1.32247	0.907371	0.832567	0.431644	0.601906	0.584553	0.401155	0.37198	0.376319	2.67708	1.90617	5.23066	2.87571	2.66227	3.18997
Fatty Acid Oxidation Enzymes
	Chow				HFrD						HFrD-NDGA
Cpt1	0.311752	1.63019	0.996078	1.06198	1.53743	0.761898	0.663306	0.662569	0.69653	0.338679	1.04712	0.505377	0.834406	0.562332	0.57372	0.93019
Cpt2	1.296	0.485353	1.13528	1.08336	0.71379	0.930323	0.719192	1.16461	1.81516	1.63726			2.45958	3.07366	2.03766	3.88829
Acox1	0.990709	1.18664	0.855431	0.967215	1.04136	1.39391	1.12019	1.29497	1.03813	1.09168	1.88099	0.722894	1.46961	2.9238	1.86614	2.07553
Acadl	0.638525	1.03712	1.05357	1.27079	1.40233	0.886234	1.35285	0.802734	0.86923	0.480439	1.96345	1.21126	0.58042	1.20611	1.35502	1.28932
Rat Frucotose NDGA-3 RT-PCR:
10/8~10/16/2008
36b4-1
	CHOW	CHOW	CHOW	CHOW	HF	HF	HF	HF	HF	HF	HF-NDGA	HF-NDGA	HF-NDGA	HF-NDGA	HF-NDGA	HF-NDGA
RAT#	1	2	3	4	5	6	7	8	9	10	11	12	13	14	15	16
CT(1)	17.7612	17.6746	17.5654	17.4443	17.8235	17.7089	18.6237	17.9921	17.832	18.1383	17.8125	18.3821	16.9555	17.5615	17.6482	17.7834
CT(2)	17.706	17.7246	17.5011	17.3753	17.9599	17.8755	18.7544	17.983	17.9412	18.1122	17.7317	18.4033	16.9775	17.6885	17.7654	17.9
CT(3)	17.6404	17.6652	17.3584	17.4028	17.8657	17.6506	18.7051	18.0747	17.809	18.0854	17.7831	18.4192	16.9895	17.6888	17.618	18.0779
CT Ave.	17.7025	17.6881	17.475	17.4075	17.8831	17.745	18.6944	18.0166	17.8607	18.112	17.7758	18.4015	16.9742	17.6463	17.6772	17.9204
36b4-2
	CHOW	CHOW	CHOW	CHOW	HF	HF	HF	HF	HF	HF	HF-NDGA	HF-NDGA	HF-NDGA	HF-NDGA	HF-NDGA	HF-NDGA
RAT#	1	2	3	4	5	6	7	8	9	10	11	12	13	14	15	16
CT(1)	17.5762	17.4503	17.3498	17.4624	17.6892	17.5023	18.7125	17.8744	17.9045	17.9703	17.681	18.3947	16.9412	17.5741	17.5736	17.5549
CT(2)	17.5588	17.4685	17.2991	17.3491	17.6966	17.7318	18.6195	17.7732	17.8915	17.9186	17.6933	18.3486	16.9469	17.6122	17.5321	17.6051
CT(3)	17.5404	17.5668	17.2552	17.391	17.6329	17.5118	18.563	17.8757	17.7807	17.8644	17.691	18.3409	16.9179	17.6529	17.7009	17.8655
CT Ave.	17.5585	17.4952	17.3014	17.4008	17.6729	17.582	18.6317	17.8411	17.8589	17.9177	17.6884	18.3614	16.9353	17.6131	17.6022	17.6752
Cebpa
	CHOW	CHOW	CHOW	CHOW	HF	HF	HF	HF	HF	HF	HF-NDGA	HF-NDGA	HF-NDGA	HF-NDGA	HF-NDGA	HF-NDGA
RAT#	1	2	3	4	5	6	7	8	9	10	11	12	13	14	15	16
CT(1)	28.224	27.7666	27.942	27.3919	28.8434	28.1088	29.3632	28.8154	28.9174	29.0247	28.1591	28.9597	27.5866	28.6602	27.9968	28.9295
CT(2)	28.199	27.7314	27.8341	27.6799	28.4125	28.2521	29.2185	28.705	28.888	29.2512	28.6144	28.997	27.576	28.8145	28.2186	28.9577
CT(3)	28.1121	27.9344	27.8776	27.542	28.2192	28.2044	29.5567	28.5868	28.9008	28.9075	28.4776	28.0573	27.4817	28.5738	28.0867	28.9757
CT Ave.	28.1784	27.8108	27.8846	27.5379	28.4917	28.1884	29.3795	28.7024	28.9021	29.0611	28.417	28.6713	27.5481	28.6828	28.1007	28.9543
delta-CT	-10.4758	-10.1227	-10.4096	-10.1305	-10.6086	-10.4434	-10.685	-10.6857	-11.0413	-10.9491	-10.6412	-10.2698	-10.5739	-11.0366	-10.4235	-11.0339
Ratio	0.000702211	0.000896969	0.000735189	0.000892126	0.000640444	0.000718146	0.000607409	0.000607112	0.000474494	0.000505811	0.00062613	0.000809978	0.000656034	0.000476062	0.000728142	0.000476955
Ratio Ave				0.000806624						0.000592236						0.000628883
Ratio Normalized	0.870555	1.112	0.911439	1.106	0.793981	0.890311	0.753026	0.752658	0.588247	0.627071	0.776236	1.00416	0.813309	0.590191	0.902703	0.591297
Normalized Ratio-Ave				1						0.734216						0.779649
Ratio-sd				0.000102434						8.93996e-05						0.000134037
p vs CHOW										0.0146923						0.046237
p vs HF																0.591436
Mlxipl
	CHOW	CHOW	CHOW	CHOW	HF	HF	HF	HF	HF	HF	HF-NDGA	HF-NDGA	HF-NDGA	HF-NDGA	HF-NDGA	HF-NDGA
RAT#	1	2	3	4	5	6	7	8	9	10	11	12	13	14	15	16
CT(1)	22.2058	21.8391	20.8656	21.0293	20.4972	19.9487	21.3537	20.4159	20.4837	21.9839	20.4226	22.5214	20.0609	20.889	21.3167	21.3452
CT(2)	22.0328	21.7817	20.7432	20.9731	20.4851	19.9812	21.1723	20.4749	20.3616	21.917	20.499	22.4818	20.051	20.8283	21.3017	21.4832
CT(3)	22.0009	21.7788	20.7566	20.9652	20.4966	19.9273	21.2267	20.3888	20.3527	21.853	20.4639	22.3344	20.0907	20.7623	21.2564	21.2731
CT Ave.	22.0799	21.7999	20.7884	20.9892	20.493	19.9524	21.2509	20.4266	20.3993	21.9179	20.4618	22.4459	20.0675	20.8265	21.2916	21.3672
delta-CT	-4.52138	-4.30467	-3.48704	-3.58838	-2.82004	-2.37045	-2.61924	-2.58545	-2.54044	-4.0002	-2.77344	-4.08446	-3.1322	-3.21345	-3.6894	-3.69202
Ratio	0.043544	0.0506018	0.0891857	0.083136	0.141606	0.193385	0.162754	0.16661	0.171891	0.0624912	0.146255	0.0589459	0.114055	0.107809	0.077514	0.0773732
Ratio Ave				0.0666169						0.14979						0.0969921
Ratio Normalized	0.653648	0.759595	1.33879	1.24797	2.12568	2.90295	2.44313	2.50102	2.58029	0.938069	2.19547	0.884849	1.7121	1.61835	1.16358	1.16147
Normalized Ratio-Ave				1						2.24852						1.45597
Ratio-sd				0.0228843						0.0458869						0.0317705
p vs CHOW										0.00577489						0.117751
p vs HF																0.0460087
Ppara
	CHOW	CHOW	CHOW	CHOW	HF	HF	HF	HF	HF	HF	HF-NDGA	HF-NDGA	HF-NDGA	HF-NDGA	HF-NDGA	HF-NDGA
RAT#	1	2	3	4	5	6	7	8	9	10	11	12	13	14	15	16
CT(1)	22.9511	22.8461	21.9025	21.9364	22.2039	22.142	23.2377	22.0785	22.7672	22.5175	22.2071	22.6876	21.7345	20.9932	21.2905	22.0058
CT(2)	22.9971	22.7734	21.9453	21.9469	22.2085	21.8656	23.1993	21.9136	22.8102	22.4937	22.086	22.6084	21.6527	20.9399	21.3118	21.8832
CT(3)	23.0741	22.704	21.895	21.8523	21.9963	21.8887	23.2661	21.9434	22.6445	22.5538	22.0905	22.5874	21.5874	20.9463	21.1854	21.6827
CT Ave.	23.0074	22.7745	21.9143	21.9118	22.1363	21.9654	23.2344	21.9785	22.7406	22.5217	22.1279	22.6278	21.6582	20.9598	21.2626	21.8572
delta-CT	-5.30488	-5.08639	-4.43928	-4.50439	-4.25321	-4.22047	-4.53996	-3.96188	-4.8799	-4.40967	-4.35212	-4.22631	-4.68408	-3.31352	-3.58539	-3.93681
Ratio	0.0252972	0.0294336	0.0460941	0.0440598	0.0524394	0.0536428	0.0429869	0.0641733	0.0339628	0.0470497	0.0489645	0.0534261	0.0389002	0.100584	0.0833087	0.0652986
Ratio Ave				0.0362212						0.0490425						0.0650804
Ratio Normalized	0.698408	0.812608	1.27257	1.21641	1.44775	1.48098	1.18679	1.77171	0.937652	1.29895	1.35182	1.475	1.07396	2.77695	2.3	1.80277
Normalized Ratio-Ave				1						1.35397						1.79675
Ratio-sd				0.0103975						0.0102925						0.0231249
p vs CHOW										0.0996169						0.0301982
p vs HF																0.165174
Ppard
	CHOW	CHOW	CHOW	CHOW	HF	HF	HF	HF	HF	HF	HF-NDGA	HF-NDGA	HF-NDGA	HF-NDGA	HF-NDGA	HF-NDGA
RAT#	1	2	3	4	5	6	7	8	9	10	11	12	13	14	15	16
CT(1)	24.1457	23.0258	23.399	22.8113	23.3854	23.3676	25.791	25.6486	24.8337	25.7595	24.9174	27.3824	24.6846	25.3708	25.4511	25.9192
CT(2)	23.9732	22.9788	23.4139	22.7144	23.5533	23.336	25.805	25.4587	24.7204	25.8024	24.8862	27.3026	24.7127	25.3342	25.2711	25.88
CT(3)	23.9882	22.965	23.3815	22.7558	23.3029	23.2442	25.732	25.6261	24.8533	25.7678	24.8251	27.1318	24.6717	25.4021	25.2715	25.8177
CT Ave.	24.0357	22.9899	23.3981	22.7605	23.4139	23.3159	25.776	25.5778	24.8025	25.7766	24.8763	27.2723	24.6896	25.369	25.3312	25.8723
delta-CT	-6.33316	-5.30172	-5.92316	-5.35304	-5.53083	-5.57094	-7.08158	-7.56119	-6.94175	-7.66457	-7.10049	-8.87075	-7.71548	-7.72274	-7.654	-7.95185
Ratio	0.012403	0.0253526	0.0164798	0.0244666	0.0216299	0.0210367	0.00738298	0.00529487	0.0081344	0.00492873	0.00728684	0.00213618	0.00475783	0.00473396	0.00496498	0.00403881
Ratio Ave				0.0196755						0.0114013						0.0046531
Ratio Normalized	0.63038	1.28854	0.837578	1.24351	1.09933	1.06918	0.375237	0.26911	0.413428	0.250501	0.370351	0.10857	0.241815	0.240602	0.252343	0.205271
Normalized Ratio-Ave				1						0.579466						0.236492
Ratio-sd				0.00627921						0.00779062						0.00165913
p vs CHOW										0.103475						0.0150814
p vs HF																0.0879745
Pparg
	CHOW	CHOW	CHOW	CHOW	HF	HF	HF	HF	HF	HF	HF-NDGA	HF-NDGA	HF-NDGA	HF-NDGA	HF-NDGA	HF-NDGA
RAT#	1	2	3	4	5	6	7	8	9	10	11	12	13	14	15	16
CT(1)	27.3769	24.7704	24.6798	25.1114	26.9918	26.838	26.8663	26.6436	26.7429	26.7327	26.9055	27.8688	27.0079	25.9079	25.9278	25.989
CT(2)	27.3767	24.7364	24.5879	24.9017	26.8327	26.9556	27.3612	26.7945	26.6504	26.6289	27.1189	27.8845	26.9285	25.9925	25.8635	25.9401
CT(3)	27.234	24.6343	24.5498	25.1065	26.7272	26.8936	27.0554	26.818	26.5493	26.6631	26.9303	27.8035	26.9966	25.9077	25.8163	25.8613
CT Ave.	27.3292	24.7137	24.6058	25.0399	26.8506	26.8957	27.0943	26.752	26.6475	26.6749	26.9849	27.8523	26.9776	25.936	25.8692	25.9301
delta-CT	-9.62668	-7.02555	-7.13085	-7.63243	-8.96753	-9.15077	-8.39989	-8.7354	-8.78678	-8.5629	-9.20914	-9.45074	-10.0035	-8.28976	-8.19199	-8.00969
Ratio	0.00126497	0.00767535	0.00713509	0.00503975	0.00199758	0.00175932	0.0029606	0.0023463	0.0022642	0.0026443	0.00168956	0.00142903	0.000974202	0.00319545	0.00341952	0.00388011
Ratio Ave				0.00527879						0.00232872						0.00243131
Ratio Normalized	0.239632	1.454	1.35165	0.954716	0.378416	0.333281	0.560849	0.444477	0.428925	0.50093	0.320065	0.270713	0.18455	0.605339	0.647786	0.735038
Normalized Ratio-Ave				1						0.441146						0.460582
Ratio-sd				0.0029073						0.000432948						0.0012114
p vs CHOW										0.134736						0.142954
p vs HF																0.851308
Srebf1
	CHOW	CHOW	CHOW	CHOW	HF	HF	HF	HF	HF	HF	HF-NDGA	HF-NDGA	HF-NDGA	HF-NDGA	HF-NDGA	HF-NDGA
RAT#	1	2	3	4	5	6	7	8	9	10	11	12	13	14	15	16
CT(1)	20.3431	19.4237	19.9812	19.8582	19.314	18.5746	19.6044	19.6861	20.1497	19.928	19.1002	21.5157	19.5468	20.4369	19.6443	19.767
CT(2)	20.3852	19.3392	19.9382	20.0547	19.3713	18.6064	19.6758	19.6644	20.0766	19.8796	19.1179	21.6721	19.5392	20.3019	19.7239	18.8621
CT(3)	20.3556	19.5579	19.9203		19.3141	18.5235	19.5109	19.623	20.1838	19.8527	19.1249	21.5687	19.5964	20.3478	19.6266	19.9244
CT Ave.	20.3613	19.4403	19.9466	19.9565	19.3331	18.5682	19.597	19.6578	20.1367	19.8868	19.1143	21.5855	19.5608	20.3622	19.6649	19.5178
delta-CT	-2.65875	-1.75213	-2.4716	-2.54901	-1.45008	-0.823189	-0.902613	-1.64123	-2.27597	-1.7748	-1.33857	-3.18399	-2.58665	-2.71591	-1.98772	-1.59739
Ratio	0.158357	0.296862	0.180291	0.170872	0.366001	0.565191	0.534917	0.320584	0.206474	0.292236	0.395411	0.110033	0.166472	0.152205	0.252137	0.330473
Ratio Ave				0.201595						0.3809						0.234455
Ratio Normalized	0.785518	1.47256	0.894318	0.847599	1.81552	2.80359	2.65342	1.59023	1.0242	1.44961	1.96141	0.545812	0.825773	0.755001	1.25071	1.63929
Normalized Ratio-Ave				1						1.88943						1.163
Ratio-sd				0.0641436						0.141301						0.11163
p vs CHOW										0.0283997						0.571823
p vs HF																0.0758986
Srebf2
	CHOW	CHOW	CHOW	CHOW	HF	HF	HF	HF	HF	HF	HF-NDGA	HF-NDGA	HF-NDGA	HF-NDGA	HF-NDGA	HF-NDGA
RAT#	1	2	3	4	5	6	7	8	9	10	11	12	13	14	15	16
CT(1)	21.4213	21.6061	21.431	21.1981	22.2846	21.7	22.8053	22.3995	22.7327	22.5536	22.7565	24.9947	21.3787	22.1984	21.738	22.9752
CT(2)	21.6092	21.5525	21.4381	21.3435	22.2228	21.7071	22.7527	22.52	22.6438	22.5532	22.6932	24.7752	21.4378	22.2351	21.7427	23.0004
CT(3)	21.4759	21.6374	21.6746	21.1863	22.2388	21.654	22.9108	22.4757	22.7033	22.4801	22.7534	24.6661	21.5143	21.6934	21.5372	23.0629
CT Ave.	21.5021	21.5987	21.5146	21.2427	22.2487	21.687	22.823	22.4651	22.6933	22.5289	22.7344	24.812	21.4436	22.0423	21.6726	23.0128
delta-CT	-3.79956	-3.91051	-4.0396	-3.8352	-4.36566	-3.94205	-4.12853	-4.44846	-4.83254	-4.41694	-4.95861	-6.41049	-4.46944	-4.39602	-3.99542	-5.09241
Ratio	0.0718156	0.0664994	0.060808	0.0700632	0.048507	0.0650617	0.0571726	0.0458015	0.0350962	0.0468133	0.0321595	0.0117557	0.0451404	0.0474971	0.0626986	0.0293111
Ratio Ave				0.0672966						0.0497421						0.0380938
Ratio Normalized	1.06715	0.988155	0.903583	1.04111	0.720794	0.966792	0.849563	0.680592	0.521515	0.695627	0.477878	0.174685	0.670769	0.705788	0.931677	0.435551
Normalized Ratio-Ave				1						0.739147						0.566058
Ratio-sd				0.00485842						0.010296						0.0176041
p vs CHOW										0.00760374						0.00826446
p vs HF																0.199069
Acac1
	CHOW	CHOW	CHOW	CHOW	HF	HF	HF	HF	HF	HF	HF-NDGA	HF-NDGA	HF-NDGA	HF-NDGA	HF-NDGA	HF-NDGA
RAT#	1	2	3	4	5	6	7	8	9	10	11	12	13	14	15	16
CT(1)	23.3778	22.9693	22.7828	23.2867	21.6006	20.4364	21.9622	21.1329	21.9717	21.8207	22.1021	25.3597	22.0014	22.339	21.3968	22.9786
CT(2)	23.8286	22.9907	22.8645	23.6039	21.7728	20.4887	21.8082	21.2738	21.9342	21.5303	22.1653	25.1798	22.0066	22.5606	21.5188	22.9364
CT(3)	23.6154	23.3067	23.3288	23.3757	21.5388	20.3038	21.994	21.1809	21.9555	21.6739	22.4427	24.9793	22.0104	22.826	21.1497	23.338
CT Ave.	23.6073	23.0889	22.992	23.4221	21.6374	20.4096	21.9215	21.1959	21.9538	21.6749	22.2367	25.173	22.0061	22.5752	21.3551	23.0843
delta-CT	-5.90473	-5.40075	-5.51704	-6.01464	-3.75436	-2.66464	-3.22703	-3.17928	-4.09306	-3.56295	-4.4609	-6.77144	-5.03198	-4.92893	-3.67791	-5.16387
Ratio	0.0166917	0.0236707	0.0218376	0.0154672	0.0741013	0.157712	0.106799	0.110393	0.0585956	0.0846143	0.0454082	0.00915363	0.0305648	0.032828	0.0781338	0.0278945
Ratio Ave				0.0194168						0.0987025						0.0373305
Ratio Normalized	0.859651	1.21909	1.12467	0.796589	3.81635	8.12246	5.50034	5.68544	3.01778	4.35779	2.3386	0.471429	1.57414	1.6907	4.02403	1.43662
Normalized Ratio-Ave				1						5.08336						1.92259
Ratio-sd				0.00395734						0.0349188						0.0231481
p vs CHOW										0.00239547						0.118072
p vs HF																0.00620616
Fasn
	CHOW	CHOW	CHOW	CHOW	HF	HF	HF	HF	HF	HF	HF-NDGA	HF-NDGA	HF-NDGA	HF-NDGA	HF-NDGA	HF-NDGA
RAT#	1	2	3	4	5	6	7	8	9	10	11	12	13	14	15	16
CT(1)	21.3115	20.3994	21.2313	21.2918	18.5332	17.3353	18.4456	18.7471	20.0186	20.0439	19.3379	21.1747	19.6292	20.201	19.9407	19.5453
CT(2)	21.4375	20.3886	21.1751	21.4223	18.6677	17.4973	18.5593	18.8113	19.8843	19.9469	19.2998	21.149	20.0537	20.257	19.8433	19.5088
CT(3)	21.4622	20.551	21.176	21.2926	18.6082	17.4524	18.5008	18.751	19.9245	19.9985	19.3432	21.1961	19.8014	20.1883	19.9582	19.6078
CT Ave.	21.4037	20.4463	21.1942	21.3356	18.6031	17.4283	18.5019	18.7698	19.9425	19.9964	19.327	21.1733	19.8281	20.2155	19.9141	19.554
delta-CT	-3.70119	-2.75819	-3.71917	-3.9281	-0.72	0.316655	0.192529	-0.75321	-2.08174	-1.88441	-1.55122	-2.77178	-2.85397	-2.56918	-2.23684	-1.63355
Ratio	0.0768828	0.147809	0.0759307	0.0656939	0.607097	1.24544	1.14277	0.593282	0.236229	0.270854	0.341221	0.146423	0.138316	0.1685	0.212151	0.322295
Ratio Ave				0.0915791						0.682611						0.221484
Ratio Normalized	0.839523	1.614	0.829127	0.717345	6.62921	13.5996	12.4784	6.47835	2.57951	2.9576	3.72597	1.59887	1.51034	1.83993	2.31659	3.5193
Normalized Ratio-Ave				1						7.45379						2.4185
Ratio-sd				0.0378273						0.426849						0.0893815
p vs CHOW										0.0191531						0.015382
p vs HF																0.0451208
Scd1
	CHOW	CHOW	CHOW	CHOW	HF	HF	HF	HF	HF	HF	HF-NDGA	HF-NDGA	HF-NDGA	HF-NDGA	HF-NDGA	HF-NDGA
RAT#	1	2	3	4	5	6	7	8	9	10	11	12	13	14	15	16
CT(1)	22.9174	21.2482	19.3189	23.3123	16.4361	15.7175	16.7114	16.1049	16.0994	16.2281	17.0645	19.5044	18.0136	17.071	17.2952	17.7041
CT(2)	22.9062	21.2731	19.3099	23.3426	16.5407	15.8471	16.5468	16.1569	16.1431	16.2235	17.2684	19.5223	18.0433	17.0734	17.263	17.8157
CT(3)	22.8959	21.3627	19.354	23.2887	16.4891	15.7446	16.5131	16.0248	16.0969	16.2954	17.2043	19.4849	17.923	17.0862	17.3174	17.5303
CT Ave.	22.9065	21.2947	19.3276	23.3145	16.4886	15.7698	16.5904	16.0955	16.1131	16.249	17.1791	19.5038	17.9933	17.0769	17.2919	17.6834
delta-CT	-5.20394	-3.60654	-1.85262	-5.90709	1.39442	1.97522	2.10397	1.9211	1.74763	1.86299	0.596685	-1.10233	-1.01914	0.569403	0.385334	0.237084
Ratio	0.0271306	0.0820963	0.276888	0.0166643	2.62883	3.93189	4.29891	3.78713	3.35807	3.63761	1.51224	0.465764	0.49341	1.48391	1.30616	1.17861
Ratio Ave				0.100695						3.60707						1.07335
Ratio Normalized	0.269434	0.815298	2.74978	0.165493	26.1069	39.0476	42.6924	37.6099	33.3489	36.125	15.018	4.6255	4.90005	14.7367	12.9715	11.7047
Normalized Ratio-Ave				1						35.8218						10.6594
Ratio-sd				0.120917						0.572095						0.475805
p vs CHOW										1.08532e-05						0.00316778
p vs HF																1.00459e-05
Scd2
	CHOW	CHOW	CHOW	CHOW	HF	HF	HF	HF	HF	HF	HF-NDGA	HF-NDGA	HF-NDGA	HF-NDGA	HF-NDGA	HF-NDGA
RAT#	1	2	3	4	5	6	7	8	9	10	11	12	13	14	15	16
CT(1)	27.634	26.2885	27.0313	26.9761	27.6439	26.7957	28.5278	27.8567	27.68	27.7597	27.3099	29.9281	26.6976	26.7837	26.4895	27.5326
CT(2)	27.4848	26.496	27.0521	27.1763	27.4832	26.7433	28.0772	27.5784	27.7486	27.829	27.5779	29.9934	26.6808	26.7335	26.7027	27.4056
CT(3)	27.5221	26.5602	27.0105	27.0554	27.4811	26.9149	28.1272	27.4446	27.9484	27.5622	27.5387	29.8828	26.5353	26.8659	26.5674	27.3811
CT Ave.	27.547	26.4482	27.0313	27.0693	27.5361	26.818	28.2441	27.6265	27.7923	27.717	27.4755	29.9348	26.6379	26.7944	26.5865	27.4398
delta-CT	-9.84445	-8.76009	-9.5563	-9.66182	-9.65304	-9.07303	-9.54964	-9.60993	-9.9316	-9.60498	-9.69972	-11.5332	-9.66376	-9.1481	-8.90933	-9.51935
Ratio	0.00108774	0.00230648	0.00132822	0.00123453	0.00124207	0.00185672	0.00133436	0.00127974	0.00102398	0.00128414	0.00120252	0.000337403	0.00123287	0.00176257	0.00207982	0.00136267
Ratio Ave				0.00148924						0.00133684						0.00132964
Ratio Normalized	0.730397	1.54876	0.891873	0.828966	0.834029	1.24676	0.895998	0.859322	0.687582	0.86228	0.80747	0.22656	0.82785	1.18354	1.39656	0.915006
Normalized Ratio-Ave				1						0.897661						0.892831
Ratio-sd				0.000553744						0.000276834						0.000593523
p vs CHOW										0.637033						0.677647
p vs HF																0.979279
Acox1
	CHOW	CHOW	CHOW	CHOW	HF	HF	HF	HF	HF	HF	HF-NDGA	HF-NDGA	HF-NDGA	HF-NDGA	HF-NDGA	HF-NDGA
RAT#	1	2	3	4	5	6	7	8	9	10	11	12	13	14	15	16
CT(1)	19.7693	19.521	19.822	19.5267	19.9561	19.4478	20.6933	19.8312	19.9946	20.1316	19.002	21.2694	18.5838	18.1973	18.3042	18.9962
CT(2)	19.8781	19.5814	19.8279	19.6314	19.9851	19.4022	20.7186	19.7788	19.93	20.1467	19.0521	20.8843	18.5283	18.2586	18.4191	19.0308
CT(3)	19.8757	19.5963	19.826	19.5835	19.9076	19.3226	20.5551	19.696	19.8706	20.053	18.9137	20.8303	18.5191	18.2144	19.9832	18.9489
CT Ave.	19.841	19.5663	19.8253	19.5806	19.9496	19.3908	20.6557	19.7687	19.9318	20.1105	18.9893	20.9947	18.5437	18.2234	18.9022	18.992
delta-CT	-2.13847	-1.87812	-2.35028	-2.1731	-2.06654	-1.64587	-1.96126	-1.75208	-2.07102	-1.99846	-1.21351	-2.59315	-1.56957	-0.577159	-1.22495	-1.07153
Ratio	0.22712	0.272038	0.196108	0.221734	0.238731	0.319554	0.256803	0.296873	0.237991	0.250268	0.431218	0.165723	0.336909	0.670282	0.427812	0.475815
Ratio Ave				0.22925						0.266703						0.41796
Ratio Normalized	0.990709	1.18665	0.855431	0.967215	1.04136	1.39391	1.12019	1.29497	1.03813	1.09168	1.88099	0.722894	1.46961	2.9238	1.86614	2.07553
Normalized Ratio-Ave				1						1.16337						1.82316
Ratio-sd				0.0315716						0.0336998						0.165819
p vs CHOW										0.117431						0.0378736
p vs HF																0.0760039
Cd36
	CHOW	CHOW	CHOW	CHOW	HF	HF	HF	HF	HF	HF	HF-NDGA	HF-NDGA	HF-NDGA	HF-NDGA	HF-NDGA	HF-NDGA
RAT#	1	2	3	4	5	6	7	8	9	10	11	12	13	14	15	16
CT(1)	24.4799	23.9334	24.7329	24.3877	25.8486	25.2317	26.2146	26.0072	25.9502	26.2579	23.0304	24.3341	21.3118	22.8964	22.9563	22.961
CT(2)	24.4394	23.9301	24.5376	24.3227	25.7174	25.0931	26.1951	25.9021	25.9611	26.1798	23.007	24.0633	21.2428	22.7633	22.9522	22.902
CT(3)	24.4331	23.9571	23.541	24.2709	25.6852	25.0732	25.9632	26.0597	25.9169	26.094	22.9937	23.981	21.1727	22.6732	22.8511	22.8435
CT Ave.	24.4508	23.9402	24.2705	24.3271	25.7504	25.1327	26.1243	25.9897	25.9427	26.1772	23.0104	24.1261	21.2424	22.7776	22.9198	22.9022
delta-CT	-6.74825	-6.25204	-6.79552	-6.91964	-7.86737	-7.38767	-7.42987	-7.97305	-8.082	-8.06525	-5.23462	-5.7246	-4.26829	-5.13136	-5.24263	-4.98174
Ratio	0.00930194	0.0131204	0.00900214	0.00826	0.0042824	0.00597158	0.00579942	0.0039799	0.00369042	0.00373351	0.0265596	0.0189114	0.051894	0.0285302	0.0264127	0.031648
Ratio Ave				0.00992112						0.00457621						0.0306593
Ratio Normalized	0.93759	1.32247	0.907371	0.832567	0.431644	0.601906	0.584553	0.401155	0.371977	0.376319	2.67708	1.90617	5.23066	2.87571	2.66227	3.18997
Normalized Ratio-Ave				1						0.461259						3.09031
Ratio-sd				0.00217736						0.0010373						0.0112185
p vs CHOW										0.0106961						0.00546386
p vs HF																0.00224561
Cpt1
	CHOW	CHOW	CHOW	CHOW	HF	HF	HF	HF	HF	HF	HF-NDGA	HF-NDGA	HF-NDGA	HF-NDGA	HF-NDGA	HF-NDGA
RAT#	1	2	3	4	5	6	7	8	9	10	11	12	13	14	15	16
CT(1)	29.511	27.3907	27.7821	27.6718	27.7337	28.4934	29.5977	29.0423	28.7284	29.9231	28.0581	30.058	27.7678	28.9129	28.7921	28.254
CT(2)	29.9213	27.3012	27.8315	27.7121	27.5358	28.524	29.6867	28.7794	28.7887	30.1024	28.0335	29.6836	27.4796	28.7709	28.8543	28.2825
CT(3)	29.6997	27.2371	27.8081	27.558	27.4978	28.3743	29.5554	28.9894	28.6101	29.9762	28.0162	29.3963	27.4383	28.7263	28.7697	28.5178
CT Ave.	29.7106	27.3097	27.8072	27.6473	27.5891	28.4639	29.6132	28.937	28.7091	30.0006	28.0359	29.7127	27.5619	28.8034	28.8054	28.3514
delta-CT	-12.0081	-9.62153	-10.3322	-10.2398	-9.70605	-10.7189	-10.9188	-10.9204	-10.8483	-11.8886	-10.2602	-11.3111	-10.5877	-11.1571	-11.1282	-10.431
Ratio	0.000242774	0.00126949	0.000775686	0.000827009	0.00119726	0.00059332	0.000516543	0.000515969	0.000542416	0.000263743	0.00081543	0.000393557	0.000649786	0.00043791	0.000446778	0.000724376
Ratio Ave				0.00077874						0.000604875						0.000577973
Ratio Normalized	0.311752	1.63019	0.996078	1.06198	1.53743	0.761898	0.663306	0.662569	0.69653	0.338679	1.04711	0.505377	0.834406	0.562332	0.57372	0.93019
Normalized Ratio-Ave				1						0.776735						0.74219
Ratio-sd				0.00042049						0.0003121						0.000175394
p vs CHOW										0.509919						0.420905
p vs HF																0.858616
Dgat1
	CHOW	CHOW	CHOW	CHOW	HF	HF	HF	HF	HF	HF	HF-NDGA	HF-NDGA	HF-NDGA	HF-NDGA	HF-NDGA	HF-NDGA
RAT#	1	2	3	4	5	6	7	8	9	10	11	12	13	14	15	16
CT(1)	23.533	22.9848	23.0187	22.6251	22.9495	22.7717	23.8615	23.0393	23.1607	23.1093	23.1557	24.4683	22.5853	22.966	22.9515	22.8559
CT(2)	23.5728	23.029	22.9647	22.7703	22.9	22.8426	23.951	23.0212	23.0009	23.1904	23.0832	24.1846	22.6283	23.0522	23.0009	23.0388
CT(3)	23.5324	22.9788	22.943	22.7475	22.9337	22.9517	23.5782	23.0419	22.9296	23.1729	23.0904		22.5932	22.9628	22.89	23.0661
CT Ave.	23.5461	22.9975	22.9755	22.7143	22.9277	22.8553	23.7969	23.0341	23.0304	23.1576	23.1098	24.3265	22.6023	22.9937	22.9475	22.9869
delta-CT	-5.84353	-5.3094	-5.50048	-5.30682	-5.04466	-5.11035	-5.10248	-5.0175	-5.16966	-5.04557	-5.334	-5.92497	-5.62809	-5.3474	-5.27026	-5.06648
Ratio	0.0174149	0.025218	0.0220898	0.0252632	0.0302975	0.0289489	0.0291071	0.0308732	0.0277829	0.0302783	0.0247916	0.0164591	0.0202197	0.0245625	0.0259116	0.0298427
Ratio Ave				0.0224965						0.029548						0.0236312
Ratio Normalized	0.774118	1.12098	0.981921	1.12298	1.34677	1.28682	1.29385	1.37236	1.23499	1.34591	1.10202	0.731628	0.898793	1.09184	1.1518	1.32655
Normalized Ratio-Ave				1						1.31345						1.05044
Ratio-sd				0.00369906						0.00114194						0.00467065
p vs CHOW										0.0279526						0.681095
p vs HF																0.0257029
Dgat2
	CHOW	CHOW	CHOW	CHOW	HF	HF	HF	HF	HF	HF	HF-NDGA	HF-NDGA	HF-NDGA	HF-NDGA	HF-NDGA	HF-NDGA
RAT#	1	2	3	4	5	6	7	8	9	10	11	12	13	14	15	16
CT(1)	20.4418	20.9156	20.9096	20.9536	20.2896	19.9419	21.2723	20.6261	21.053	20.7915	21.0697	22.7362	19.922	21.1449	20.726	21.6678
CT(2)	20.2106	20.9118	20.7633	20.8773	20.3545	19.9708	21.1694	20.5021	21.0246	20.7645	21.0153	22.7215	19.8549	21.0909	20.7013	21.603
CT(3)	20.4221	20.9016	20.7382	20.8784	20.3763	19.8619	21.199	20.5115	20.9266	20.6921	21.0028	22.7319	19.7882	21.0797	20.6529	21.4411
CT Ave.	20.3581	20.9097	20.8037	20.9031	20.3402	19.9249	21.2135	20.5465	21.0014	20.7494	21.0293	22.7299	19.855	21.1052	20.6934	21.5706
delta-CT	-2.65559	-3.22151	-3.32873	-3.49566	-2.4571	-2.17989	-2.51913	-2.52992	-3.14068	-2.63736	-3.2535	-4.32835	-2.88089	-3.45893	-3.0162	-3.6502
Ratio	0.158704	0.107208	0.09953	0.0886548	0.182113	0.220693	0.174449	0.173149	0.113387	0.160722	0.104858	0.0497779	0.135758	0.0909405	0.123604	0.0796491
Ratio Ave				0.113524						0.170752						0.0974312
Ratio Normalized	1.39797	0.944363	0.876729	0.780933	1.60418	1.94401	1.53666	1.52521	0.998789	1.41575	0.923659	0.438479	1.19585	0.801067	1.08879	0.701605
Normalized Ratio-Ave				1						1.5041						0.858242
Ratio-sd				0.0310667						0.0347388						0.0311072
p vs CHOW										0.029258						0.450474
p vs HF																0.00327633
Slc27a5
	CHOW	CHOW	CHOW	CHOW	HF	HF	HF	HF	HF	HF	HF-NDGA	HF-NDGA	HF-NDGA	HF-NDGA	HF-NDGA	HF-NDGA
RAT#	1	2	3	4	5	6	7	8	9	10	11	12	13	14	15	16
CT(1)	20.4069	19.8681	20.2152	19.4995	20.5032	20.0642	21.6557	20.8383	20.6467	20.8899	20.4539	21.5514	19.4825	20.3915	20.6047	21.2475
CT(2)	20.4525	19.7618	20.249	19.4151	20.4745	19.9999	21.835	20.9284	20.5565	20.9311	20.5686	21.9826	19.3408	20.3056	20.9475	21.3703
CT(3)	20.6155	19.7757	20.203	19.4992	20.3737	19.9761	21.7894	20.8435	20.4795	20.8594	20.5978	21.5738	19.3436	20.3395	20.4051	21.5971
CT Ave.	20.4916	19.8019	20.2224	19.4713	20.4505	20.0134	21.76	20.87	20.5609	20.8935	20.5401	21.7026	19.389	20.3455	20.6524	21.405
delta-CT	-2.78908	-2.11376	-2.74739	-2.06383	-2.56744	-2.26843	-3.06562	-2.85343	-2.70015	-2.78146	-2.76433	-3.30108	-2.41481	-2.69926	-2.97522	-3.48453
Ratio	0.144679	0.231045	0.14892	0.23918	0.168704	0.207556	0.119442	0.138367	0.153878	0.145444	0.147182	0.101455	0.18753	0.153972	0.127166	0.0893415
Ratio Ave				0.190956						0.155565						0.134441
Ratio Normalized	0.757655	1.20994	0.779867	1.25254	0.88347	1.08693	0.625494	0.7246	0.805828	0.761664	0.770763	0.531303	0.982059	0.806325	0.665943	0.467865
Normalized Ratio-Ave				1						0.814664						0.704043
Ratio-sd				0.0511249						0.0302708						0.0361584
p vs CHOW										0.274556						0.113712
p vs HF																0.299025
Fabp
	CHOW	CHOW	CHOW	CHOW	HF	HF	HF	HF	HF	HF	HF-NDGA	HF-NDGA	HF-NDGA	HF-NDGA	HF-NDGA	HF-NDGA
RAT#	1	2	3	4	5	6	7	8	9	10	11	12	13	14	15	16
CT(1)	17.0486	16.2606	16.1683	15.9992	16.4851	15.9568	16.974	16.4618	16.2271	16.7814	14.9358	15.6536	15.605		15.2145	15.1048
CT(2)	17.0834	16.3438	16.1846	15.9936	16.4966	15.9433	17.0358	16.1722	16.2915	16.7391	14.9733	15.7472	15.7832	15.1851	15.1319	15.0115
CT(3)	17.1141	16.2946	16.234	15.9672	16.5474	15.9264	16.9575	16.2681	16.9927	16.7418	14.9333	15.6445	15.7695	15.0916	15.0961	14.9476
CT Ave.	17.082	16.2997	16.1956	15.9867	16.5097	15.9421	16.9891	16.3007	16.5038	16.7541	14.9475	15.6818	15.7192	15.1383	15.1475	15.0213
delta-CT	0.620515	1.38849	1.27934	1.42077	1.37336	1.80285	1.70531	1.71594	1.35699	1.35789	2.82831	2.71971	1.25492	2.50795	2.52972	2.89916
Ratio	1.53742	2.61804	2.42728	2.67729	2.59073	3.48908	3.26098	3.28511	2.5615	2.56311	7.1024	6.58742	2.38654	5.68812	5.77458	7.4599
Ratio Ave				2.31501						2.95842						5.83316
Ratio Normalized	0.664111	1.1309	1.0485	1.15649	1.1191	1.50715	1.40862	1.41905	1.10647	1.10717	3.06798	2.84553	1.0309	2.45706	2.49441	3.22241
Normalized Ratio-Ave				1						1.27793						2.51971
Ratio-sd				0.529251						0.431018						1.8292
p vs CHOW										0.0928469						0.00408333
p vs HF																0.0109998
Mttp
	CHOW	CHOW	CHOW	CHOW	HF	HF	HF	HF	HF	HF	HF-NDGA	HF-NDGA	HF-NDGA	HF-NDGA	HF-NDGA	HF-NDGA
RAT#	1	2	3	4	5	6	7	8	9	10	11	12	13	14	15	16
CT(1)	20.327	20.7161	20.5527	20.0091	20.5455	19.9347	21.252	20.5167	20.5613	20.7349	20.6823	22.8968	19.7288	20.3325	20.1188	21.2299
CT(2)	20.369	20.7401	20.3452	20.2336	20.5247	19.9256	21.1478	20.383	20.5613	20.6404	20.6302	22.7591	19.7271	20.2535	20.0192	21.1359
CT(3)	20.3382	20.7154	20.3603	20.1759	20.4953	19.909	21.1403	20.3934	20.9539	20.6231	20.5651	22.7123	19.6126	20.1754	19.9946	21.0532
CT Ave.	20.3447	20.7239	20.4194	20.1395	20.5218	19.9231	21.18	20.431	20.6921	20.6661	20.6259	22.7894	19.6895	20.2538	20.0442	21.1397
delta-CT	-2.6422	-3.03574	-2.94443	-2.73209	-2.63879	-2.17811	-2.4856	-2.4144	-2.83141	-2.5541	-2.85012	-4.38788	-2.71534	-2.60755	-2.36699	-3.21923
Ratio	0.160183	0.121942	0.129909	0.150508	0.160563	0.220964	0.17855	0.187583	0.140495	0.170271	0.138685	0.0477658	0.152266	0.164078	0.193849	0.107378
Ratio Ave				0.140635						0.176404						0.134004
Ratio Normalized	1.139	0.867077	0.923726	1.0702	1.1417	1.57119	1.2696	1.33382	0.999004	1.21072	0.98613	0.339643	1.0827	1.16669	1.37838	0.763521
Normalized Ratio-Ave				1						1.25434						0.952844
Ratio-sd				0.0177398						0.0271779						0.0509652
p vs CHOW										0.0359435						0.778344
p vs HF																0.111668
Arf1
	CHOW	CHOW	CHOW	CHOW	HF	HF	HF	HF	HF	HF	HF-NDGA	HF-NDGA	HF-NDGA	HF-NDGA	HF-NDGA	HF-NDGA
RAT#	1	2	3	4	5	6	7	8	9	10	11	12	13	14	15	16
CT(1)	20.9533	20.8306	20.7308	20.4911	20.7354	20.3266	21.3745	20.7466	20.9305	20.9621	20.8593	22.0374	19.888	20.6634	20.2859	21.1016
CT(2)	20.916	20.782	20.7705	20.4645	20.5806	20.2115	21.3247	20.6797	20.8007	20.9749	20.8466	21.9683	19.8991	20.5893	20.3076	21.0821
CT(3)	20.9504	20.7653	20.6497	20.4421	20.4814	20.1896	21.2637	20.7151	20.7809	20.7342	20.7984	21.9405	19.7765	20.5453	20.2274	21.0562
CT Ave.	20.9399	20.7926	20.717	20.4659	20.5991	20.2425	21.3209	20.7138	20.8374	20.8904	20.8348	21.9821	19.8545	20.5994	20.2736	21.08
delta-CT	-3.23737	-3.10448	-3.24202	-3.05846	-2.71606	-2.49755	-2.62652	-2.69719	-2.97661	-2.7784	-3.05901	-3.58056	-2.88036	-2.95309	-2.5964	-3.15953
Ratio	0.106037	0.116267	0.105695	0.120036	0.152189	0.177077	0.161935	0.154193	0.127043	0.145753	0.11999	0.0835879	0.135808	0.129131	0.16535	0.111915
Ratio Ave				0.112009						0.153032						0.124297
Ratio Normalized	0.946681	1.03802	0.94363	1.07167	1.35873	1.58092	1.44573	1.37661	1.13422	1.30127	1.07125	0.746261	1.21248	1.15287	1.47622	0.99916
Normalized Ratio-Ave				1						1.36625						1.10971
Ratio-sd				0.00725973						0.0166606						0.0270937
p vs CHOW										0.00097112						0.331684
p vs HF																0.0566011
Foxa2
	CHOW	CHOW	CHOW	CHOW	HF	HF	HF	HF	HF	HF	HF-NDGA	HF-NDGA	HF-NDGA	HF-NDGA	HF-NDGA	HF-NDGA
RAT#	1	2	3	4	5	6	7	8	9	10	11	12	13	14	15	16
CT(1)	26.1837	26.9905	27.208	25.9704	27.6134	25.7962	26.4534	25.7015	26.1109	26.9252	25.9836	28.2736	26.8213	25.7403	25.5589	26.3797
CT(2)	26.1072	26.9215	27.2068	25.9314	27.4293		26.426	25.6763	26.1019	26.8432	25.9614	28.2451	26.8985	25.8177	25.4162	26.3323
CT(3)	26.0751	26.9094	27.1181	25.9411	27.138	25.8124	26.4122	25.6173	26.1019	26.8291	25.962	28.2381	26.8079	25.692	25.365	26.3274
CT Ave.	26.122	26.9405	27.1776	25.9476	27.3936	25.8043	26.4306	25.6651	26.1049	26.8658	25.969	28.2522	26.8426	25.75	25.4467	26.3465
delta-CT	-8.41945	-9.25231	-9.70265	-8.54016	-9.51052	-8.05933	-7.73613	-7.64844	-8.24417	-8.75384	-8.19325	-9.85071	-9.86841	-8.10373	-7.7695	-8.42602
Ratio	0.00292075	0.00163974	0.00120008	0.0026863	0.00137104	0.00374885	0.00469021	0.00498412	0.00329805	0.00231649	0.00341653	0.00108303	0.00106982	0.00363525	0.00458297	0.00290747
Ratio Ave				0.00211172						0.00340146						0.00278251
Ratio Normalized	1.38311	0.776497	0.568297	1.27209	0.649251	1.77526	2.22104	2.36022	1.56178	1.09697	1.61789	0.512868	0.506613	1.72147	2.17026	1.37683
Normalized Ratio-Ave				1						1.61075						1.31765
Ratio-sd				0.000824321						0.00138541						0.00142884
p vs CHOW										0.102711						0.375329
p vs HF																0.463796
Foxo1a
	CHOW	CHOW	CHOW	CHOW	HF	HF	HF	HF	HF	HF	HF-NDGA	HF-NDGA	HF-NDGA	HF-NDGA	HF-NDGA	HF-NDGA
RAT#	1	2	3	4	5	6	7	8	9	10	11	12	13	14	15	16
CT(1)	32.8605	33.968	33.1424	32.6445	34.9185	33.522	36.0212	35.046	33.6657	34.8622	35.0954	35.4581	34.6238	34.6757	34.9303	34.1811
CT(2)	32.987	33.2562	33.5283	32.871	35.263	33.2819	34.6571	34.8856	34.0996	34.6282	34.9639	35.6423	34.5536	35.0116	34.2116	34.0662
CT(3)	32.7747	34.0506	33.3106	32.8344	34.748	33.4512	34.5375	34.0727	33.9625	34.4831	35.4475	36.9673	34.9428	34.5572	34.8222	34.6343
CT Ave.	32.8741	33.7583	33.3271	32.7833	34.9765	33.4183	35.0719	34.6681	33.9092	34.6578	35.1689	36.0226	34.7067	34.7482	34.6547	34.2939
delta-CT	-15.1715	-16.0701	-15.8521	-15.3758	-17.0934	-15.6734	-16.3775	-16.6515	-16.0485	-16.5459	-17.3932	-17.6211	-17.7326	-17.1019	-16.9775	-16.3734
Ratio	2.70968e-05	1.45349e-05	1.6906e-05	2.35187e-05	7.15098e-06	1.91358e-05	1.17456e-05	9.71413e-06	1.47543e-05	1.04521e-05	5.80947e-06	4.96056e-06	4.59165e-06	7.10917e-06	7.74932e-06	1.17789e-05
Ratio Ave				2.05141e-05						1.21588e-05						6.99985e-06
Ratio Normalized	1.32089	0.708532	0.824115	1.14647	0.348588	0.932813	0.572561	0.473534	0.719225	0.509506	0.283194	0.241812	0.223829	0.34655	0.377756	0.574186
Normalized Ratio-Ave				1						0.592704						0.341221
Ratio-sd				5.80602e-06						4.23211e-06						2.63773e-06
p vs CHOW										0.0551915						0.0131582
p vs HF																0.0338114
Gpat1
	CHOW	CHOW	CHOW	CHOW	HF	HF	HF	HF	HF	HF	HF-NDGA	HF-NDGA	HF-NDGA	HF-NDGA	HF-NDGA	HF-NDGA
RAT#	1	2	3	4	5	6	7	8	9	10	11	12	13	14	15	16
CT(1)	22.0124	21.9101	22.1809	22.115	22.0414	21.0531	21.9623	22.0286	22.6697	22.925	22.749	25.8716	21.4532	23.6077	22.3283	23.6866
CT(2)	21.9682	21.866	22.2199	22.052	21.9922	21.0145	21.9029	21.9284	22.6102	22.8705	22.5977	25.8341	21.4543	23.48	22.257	23.581
CT(3)	21.9075	21.8009	22.1592	22.0515	21.9733	20.9874	21.8797	21.8365	22.6019	22.8119	22.55	25.8854	21.3842	23.5038	22.2537	23.5049
CT Ave.	21.9627	21.859	22.1867	22.0728	22.0023	21.0183	21.9149	21.9312	22.6273	22.8692	22.6323	25.8637	21.4306	23.5305	22.2797	23.5908
delta-CT	-4.26015	-4.17088	-4.71167	-4.66539	-4.11925	-3.27336	-3.22053	-3.91455	-4.76652	-4.75716	-4.85651	-7.4622	-4.45644	-5.88424	-4.60245	-5.6704
Ratio	0.0521876	0.055519	0.0381633	0.0394074	0.0575415	0.103423	0.107281	0.0663137	0.0367396	0.0369788	0.034518	0.00567091	0.045549	0.0169304	0.0411646	0.0196354
Ratio Ave				0.0463193						0.0680464						0.0272447
Ratio Normalized	1.12669	1.19861	0.823917	0.850777	1.24228	2.23284	2.31612	1.43166	0.79318	0.798345	0.745218	0.122431	0.98337	0.365515	0.888713	0.423913
Normalized Ratio-Ave				1						1.46907						0.588193
Ratio-sd				0.00881979						0.0311435						0.0155655
p vs CHOW										0.156514						0.0392539
p vs HF																0.0227467
Pck1
	CHOW	CHOW	CHOW	CHOW	HF	HF	HF	HF	HF	HF	HF-NDGA	HF-NDGA	HF-NDGA	HF-NDGA	HF-NDGA	HF-NDGA
RAT#	1	2	3	4	5	6	7	8	9	10	11	12	13	14	15	16
CT(1)	17.9448	16.7935	16.1824	16.9089	17.0342	17.5775	18.8638	17.0354	17.7864	17.4947	20.0177	19.6347	17.8283	18.6367	17.2221	19.8463
CT(2)	17.8447	16.7213	16.1347	16.787	17.0045	17.4883	18.8128	16.9223	17.7292	17.4358	20.011	19.5667	17.6318	18.4462	17.1603	19.767
CT(3)	17.8307	16.6644	16.0849	16.6974	16.9347	17.5019	18.8129	17.0357	17.6427	17.3212	19.9236	19.5638	17.5254	18.4226	17.0232	19.6232
CT Ave.	17.8734	16.7264	16.134	16.7978	16.9911	17.5226	18.8299	16.9978	17.7194	17.4172	19.9841	19.5884	17.6618	18.5018	17.1352	19.7455
delta-CT	-0.170855	0.961729	1.34099	0.609658	0.891944	0.222396	-0.135439	1.01884	0.141295	0.694756	-2.20831	-1.18687	-0.687643	-0.855574	0.542004	-1.82509
Ratio	0.888316	1.94764	2.53324	1.5259	1.85567	1.16667	0.910393	2.02629	1.10289	1.61861	0.216388	0.439256	0.620867	0.552645	1.45599	0.282223
Ratio Ave				1.72377						1.44675						0.594562
Ratio Normalized	0.515332	1.12987	1.46959	0.885207	1.07652	0.676811	0.528139	1.17549	0.639814	0.938992	0.125532	0.254822	0.360179	0.320602	0.844654	0.163724
Normalized Ratio-Ave				1						0.839295						0.344919
Ratio-sd				0.693422						0.450994						0.449267
p vs CHOW										0.513779						0.0372913
p vs HF																0.00830127
Pld1
	CHOW	CHOW	CHOW	CHOW	HF	HF	HF	HF	HF	HF	HF-NDGA	HF-NDGA	HF-NDGA	HF-NDGA	HF-NDGA	HF-NDGA
RAT#	1	2	3	4	5	6	7	8	9	10	11	12	13	14	15	16
CT(1)	24.9302	24.6379	24.8364	24.348	24.9081	23.9571	25.6499	24.4694	25.0952	25.2939	24.86	28.3117	24.2511	25.3274	24.9592	26.4132
CT(2)	24.9722	24.5162	24.7723	23.9662	24.5788	23.9572	25.5825	24.5674	25.0106	25.2231	24.8711	28.2373	24.0375	25.0835	24.7007	26.196
CT(3)	24.9574	24.5513	24.6658	23.9341	24.6022	23.9347	25.3909	24.3905	24.9375	25.2043	24.7509	28.2778	24.0788	25.1064	24.6487	26.4074
CT Ave.	24.9533	24.5685	24.7581	24.0828	24.6964	23.9497	25.5411	24.4758	25.0145	25.2404	24.8273	28.2756	24.1225	25.1724	24.7695	26.3389
delta-CT	-7.39479	-7.07327	-7.45674	-6.68196	-7.02344	-6.36768	-6.90944	-6.63465	-7.15556	-7.32267	-7.13892	-9.9142	-7.18714	-7.55935	-7.16731	-8.66371
Ratio	0.00594221	0.00742564	0.00569241	0.00973936	0.0076866	0.0121098	0.00831865	0.010064	0.00701396	0.00624678	0.00709529	0.0010364	0.00686206	0.00530161	0.00695702	0.00246584
Ratio Ave				0.00719991						0.0085733						0.00495304
Ratio Normalized	0.825317	1.03135	0.790623	1.35271	1.0676	1.68194	1.15538	1.3978	0.974174	0.86762	0.98547	0.143947	0.953077	0.736344	0.966266	0.342482
Normalized Ratio-Ave				1						1.19075						0.687931
Ratio-sd				0.00185779						0.00216445						0.00260374
p vs CHOW										0.318193						0.150666
p vs HF																0.0262997
Ucp1
	CHOW	CHOW	CHOW	CHOW	HF	HF	HF	HF	HF	HF	HF-NDGA	HF-NDGA	HF-NDGA	HF-NDGA	HF-NDGA	HF-NDGA
RAT#	1	2	3	4	5	6	7	8	9	10	11	12	13	14	15	16
CT(1)	36.9693	34.9718		32.7251		33.1958	34.8708	32.935	33.0605	34.9352	33.2247				34.8443	33.3217
CT(2)	35.8092		32.0945		32.7149	33.6145	34.2655	34.5429	34.5357	35.4308	33.578	33.327	32.0995	33.1423	34.5714	34.5069
CT(3)	34.5555	34.837	32.9986	32.2476	32.9244	33.2982	33.1437	36.3187	33.4185		34.5748	33.9628	32.6216	34.7513
CT Ave.	35.778	34.9044	32.5465	32.4864	32.8196	33.3695	34.0933	34.5988	33.6715	35.183	33.7925	33.6449	32.3605	33.9468	34.7079	33.9143
delta-CT	-18.0755	-17.2163	-15.0716	-15.0789	-14.9366	-15.6245	-15.3989	-16.5822	-15.8108	-17.071	-16.0167	-15.2434	-15.3864	-16.3005	-17.0306	-15.9939
Ratio	3.62032e-06	6.56731e-06	2.90409e-05	2.88934e-05	3.18888e-05	1.97948e-05	2.31458e-05	1.01919e-05	1.7397e-05	7.26307e-06	1.50827e-05	2.57807e-05	2.33474e-05	1.23897e-05	7.46903e-06	1.5324e-05
Ratio Ave				1.70305e-05						1.82802e-05						1.65656e-05
Ratio Normalized	0.212579	0.385621	1.70523	1.69657	1.87246	1.16232	1.35908	0.598447	1.02152	0.426475	0.885631	1.5138	1.37092	0.727502	0.438568	0.899796
Normalized Ratio-Ave				1						1.07338						0.972702
Ratio-sd				1.38358e-05						8.93019e-06						6.85328e-06
p vs CHOW										0.87969						0.953315
p vs HF																0.717369
Xbp1
	CHOW	CHOW	CHOW	CHOW	HF	HF	HF	HF	HF	HF	HF-NDGA	HF-NDGA	HF-NDGA	HF-NDGA	HF-NDGA	HF-NDGA
RAT#	1	2	3	4	5	6	7	8	9	10	11	12	13	14	15	16
CT(1)	19.0331	18.8593	18.9162	17.8818	18.8861	18.4993	18.9067	17.6589	18.2282	18.0098	18.0452	19.3636		17.6617	17.2467	18.6823
CT(2)	18.9246	18.9131	18.7974	17.9687	18.7897	18.4283	18.918	17.5432	18.1495	17.9017	18.0144	19.4411	18.1247	17.3847	17.1045	18.5715
CT(3)	19.0099	18.7666	18.707	17.9076	18.8388	18.4244	18.9099	17.4554	18.0475	17.9386	17.9875	19.3966	18.0982	17.373	17.0991	18.4988
CT Ave.	18.9892	18.8463	18.8069	17.9194	18.8382	18.4507	18.9115	17.5525	18.1417	17.9501	18.0157	19.4004	18.1115	17.4731	17.1501	18.5842
delta-CT	-1.28668	-1.15819	-1.33189	-0.51194	-0.955135	-0.705684	-0.217087	0.464099	-0.28098	0.161942	-0.239916	-0.998909	-1.13729	0.173146	0.527087	-0.663735
Ratio	0.409894	0.448074	0.397247	0.701279	0.515793	0.613152	0.860301	1.37946	0.823032	1.11879	0.846794	0.500378	0.454612	1.12751	1.44102	0.631242
Ratio Ave				0.489123						0.885087						0.833593
Ratio Normalized	0.838017	0.916076	0.812161	1.43375	1.05453	1.25357	1.75886	2.82026	1.68267	2.28734	1.73125	1.02301	0.929442	2.30517	2.94612	1.29056
Normalized Ratio-Ave				1						1.80954						1.70426
Ratio-sd				0.143078						0.320565						0.387591
p vs CHOW										0.031327						0.0890339
p vs HF																0.80724
Adrp
	CHOW	CHOW	CHOW	CHOW	HF	HF	HF	HF	HF	HF	HF-NDGA	HF-NDGA	HF-NDGA	HF-NDGA	HF-NDGA	HF-NDGA
RAT#	1	2	3	4	5	6	7	8	9	10	11	12	13	14	15	16
CT(1)	22.5386	21.2949	21.1691	21.1218	20.3924	19.9672	21.5893	21.5029	20.9106	21.5871	20.891	22.5092	22.5092	22.0574	21.5436	20.9175
CT(2)	22.6231	21.2446	21.0423	21.1366	20.5349	20.1217	21.5143	21.4468	20.8362	21.5575	20.7252	22.6075	22.6075	22.0185	21.4535	20.9074
CT(3)	22.5447	21.2092	21.0794	21.0796	20.4163	19.9989	21.3968	21.3993	20.8736	21.4772	20.6284	22.3766	22.3766	21.998	21.4762	20.9123
CT Ave.	22.5688	21.2496	21.0969	21.1127	20.4479	20.0293	21.5001	21.4497	20.8735	21.5406	20.7482	22.4978	22.4978	22.0246	21.4911	20.9124
delta-CT	-4.86628	-3.56143	-3.62195	-3.7052	-2.56481	-2.28429	-2.80569	-3.43305	-3.01273	-3.42861	-2.97243	-4.09624	-5.5236	-4.37837	-3.81386	-2.99197
Ratio	0.0342851	0.0847038	0.0812241	0.0766698	0.169011	0.205287	0.143022	0.0925866	0.123902	0.0928721	0.127412	0.0584669	0.0217386	0.0480815	0.0711074	0.125698
Ratio Ave				0.0692207						0.13778						0.0754173
Ratio Normalized	0.495301	1.22368	1.17341	1.10761	2.44162	2.96568	2.06617	1.33756	1.78996	1.34168	1.84066	0.844644	0.314047	0.694612	1.02726	1.8159
Normalized Ratio-Ave				1						1.99045						1.08952
Ratio-sd				0.0235216						0.0442984						0.0428161
p vs CHOW										0.0134731						0.776274
p vs HF																0.0325965
Fabp4
	CHOW	CHOW	CHOW	CHOW	HF	HF	HF	HF	HF	HF	HF-NDGA	HF-NDGA	HF-NDGA	HF-NDGA	HF-NDGA	HF-NDGA
RAT#	1	2	3	4	5	6	7	8	9	10	11	12	13	14	15	16
CT(1)	26.5863	27.183	27.2962	26.3003	26.6265	25.0819	28.596	28.8175	26.694	27.0354	26.6136	27.2341	25.3766	26.0643	25.8937	27.8311
CT(2)	26.7977	27.518	27.4397	26.2884	26.6199	25.0302	28.7053	28.761	26.5121	26.9426	26.5367	27.5442	25.5558	26.2557	25.9136	27.6398
CT(3)	26.8252	27.3285	27.4047	26.0493	26.7807	25.0555	28.43	28.9733	26.5562	26.7952	26.4907	27.7831	25.4441	25.9833	25.9353	27.5307
CT Ave.	26.7364	27.3431	27.3802	26.2127	26.6757	25.0559	28.5771	28.8506	26.5874	26.9244	26.547	27.5205	25.4588	26.1011	25.9142	27.6672
delta-CT	-9.03386	-9.65501	-9.9052	-8.80524	-8.79265	-7.31089	-9.88269	-10.834	-8.72668	-8.81243	-8.77125	-9.11894	-8.48467	-8.45485	-8.237	-9.74674
Ratio	0.00190782	0.00124037	0.00104289	0.00223542	0.00225501	0.00629799	0.00105929	0.000547829	0.00236051	0.00222431	0.00228871	0.00179856	0.00279164	0.00284995	0.00331449	0.00116396
Ratio Ave				0.00160663						0.00245749						0.00236789
Ratio Normalized	1.18747	0.772036	0.649118	1.39138	1.40357	3.92	0.659323	0.340981	1.46924	1.38446	1.42454	1.11947	1.73758	1.77387	2.06301	0.724473
Normalized Ratio-Ave				1						1.52959						1.47382
Ratio-sd				0.000559179						0.00202267						0.000785857
p vs CHOW										0.366298						0.111947
p vs HF																0.922495
Pnpla2
	CHOW	CHOW	CHOW	CHOW	HF	HF	HF	HF	HF	HF	HF-NDGA	HF-NDGA	HF-NDGA	HF-NDGA	HF-NDGA	HF-NDGA
RAT#	1	2	3	4	5	6	7	8	9	10	11	12	13	14	15	16
CT(1)	23.3488	22.6659	22.573	22.336	23.0169	22.6565	23.9504	22.8855	22.9766	23.0292	22.8723	23.9242	21.8385	22.0236	22.2121	22.5052
CT(2)	23.2773	22.6824	22.6087	22.4995	22.916	22.7429	23.8846	22.7935	23.0928	23.144	22.7755	23.8405	21.7332	22.0521	22.2515	22.4845
CT(3)	23.2108	22.6773	22.5822	22.6387	22.7762	22.685	23.7381	22.7924	22.9433	22.9583	22.7006	23.784	21.8142	21.9537	22.1672	22.6051
CT Ave.	23.279	22.6752	22.588	22.4914	22.903	22.6948	23.8577	22.8238	23.0042	23.0438	22.7828	23.8496	21.7953	22.0098	22.2103	22.5316
delta-CT	-5.57642	-4.98708	-5.11301	-5.08396	-5.01998	-4.94981	-5.16326	-4.80717	-5.14348	-4.93184	-5.00704	-5.44806	-4.82113	-4.3635	-4.53306	-4.61118
Ratio	0.020957	0.0315311	0.0288955	0.0294833	0.0308202	0.0323563	0.0279064	0.0357188	0.0282915	0.0327617	0.0310979	0.0229071	0.0353749	0.0485797	0.043193	0.0409164
Ratio Ave				0.0277168						0.0313092						0.0370115
Ratio Normalized	0.756114	1.13762	1.04253	1.06374	1.11197	1.16739	1.00684	1.28871	1.02074	1.18202	1.12199	0.826471	1.2763	1.75272	1.55837	1.47623
Normalized Ratio-Ave				1						1.12961						1.33535
Ratio-sd				0.00464591						0.00295213						0.00920723
p vs CHOW										0.232574						0.0699928
p vs HF																0.198553
Abhd5
	CHOW	CHOW	CHOW	CHOW	HF	HF	HF	HF	HF	HF	HF-NDGA	HF-NDGA	HF-NDGA	HF-NDGA	HF-NDGA	HF-NDGA
RAT#	1	2	3	4	5	6	7	8	9	10	11	12	13	14	15	16
CT(1)	23.4366	23.0762	23.1652	22.8822	23.2782	22.8413	23.2745	23.0913	23.4796	23.5568	23.0088	24.9071	22.7584	22.774	22.5495	24.0468
CT(2)	23.2511	23.1342	23.261	22.9534	23.1706	22.8702	23.197	23.0271	23.5912	23.5089	23.0491	24.8669	22.7227	22.9216	22.5196	24.0042
CT(3)	23.1924	23.1708	23.1207	22.8028	23.1458	22.8031	23.0348	22.914	23.2282	23.3722	22.9798	24.8066	22.6105	22.7212	22.449	23.9005
CT Ave.	23.2933	23.1271	23.1823	22.8795	23.1982	22.8382	23.1687	23.0108	23.433	23.4793	23.0126	24.8602	22.6972	22.8056	22.506	23.9838
delta-CT	-5.59079	-5.43893	-5.70734	-5.47202	-5.31514	-5.09321	-4.47433	-4.99419	-5.57227	-5.36729	-5.23681	-6.45867	-5.72304	-5.15933	-4.82883	-6.06338
Ratio	0.0207493	0.0230526	0.019139	0.0225299	0.025118	0.0292949	0.0449876	0.0313761	0.0210175	0.0242262	0.0265193	0.0113697	0.0189319	0.0279825	0.0351867	0.0149535
Ratio Ave				0.0213677						0.0293367						0.0224906
Ratio Normalized	0.971061	1.07885	0.895699	1.05439	1.17551	1.37099	2.1054	1.46839	0.983611	1.13378	1.24109	0.532095	0.886007	1.30957	1.64672	0.699817
Normalized Ratio-Ave				1						1.37295						1.05255
Ratio-sd				0.00178314						0.00851157						0.00895242
p vs CHOW										0.0709136						0.776134
p vs HF																0.204527
Lipe
	CHOW	CHOW	CHOW	CHOW	HF	HF	HF	HF	HF	HF	HF-NDGA	HF-NDGA	HF-NDGA	HF-NDGA	HF-NDGA	HF-NDGA
RAT#	1	2	3	4	5	6	7	8	9	10	11	12	13	14	15	16
CT(1)	25.845	25.4032	25.4242	25.0851	25.9223	24.9978	26.7097	25.6464	26.6416	26.3334	25.9012	26.4542	24.2854	25.2377	25.4957	25.3605
CT(2)	25.8343	25.3036	25.4449	25.0389	25.8386	24.8952	26.6828	25.6754	26.4405	26.426	25.9518	26.4803	24.2489	25.1087	25.3949	25.5357
CT(3)	25.8062	25.4258	25.6383	24.9401	25.936	24.9311	26.7563	25.5861	26.2953	26.2814	25.8868	26.3627	24.2637	25.125	25.5469	25.3842
CT Ave.	25.8285	25.3775	25.5025	25.0214	25.8989	24.9414	26.7163	25.636	26.4592	26.3469	25.9133	26.4324	24.266	25.1571	25.4792	25.4268
delta-CT	-8.12597	-7.68939	-8.02751	-7.61391	-8.01587	-7.19639	-8.02184	-7.61935	-8.59842	-8.23494	-8.13752	-8.03089	-7.29182	-7.51085	-7.80195	-7.50636
Ratio	0.00357965	0.00484464	0.00383247	0.00510488	0.00386351	0.00681824	0.00384757	0.00508567	0.00257999	0.00331922	0.0035511	0.0038235	0.00638178	0.00548288	0.00448104	0.00549999
Ratio Ave				0.00434041						0.00425236						0.00487005
Ratio Normalized	0.824727	1.11617	0.882974	1.17613	0.890126	1.57087	0.886452	1.1717	0.594411	0.764724	0.818149	0.880908	1.47032	1.26322	1.0324	1.26716
Normalized Ratio-Ave				1						0.979715						1.12203
Ratio-sd				0.000747311						0.00150072						0.00109945
p vs CHOW										0.905514						0.391096
p vs HF																0.436666
Pklr
	CHOW	CHOW	CHOW	CHOW	HF	HF	HF	HF	HF	HF	HF-NDGA	HF-NDGA	HF-NDGA	HF-NDGA	HF-NDGA	HF-NDGA
RAT#	1	2	3	4	5	6	7	8	9	10	11	12	13	14	15	16
CT(1)	22.6473	20.6067	19.9922	20.8447	18.1262	17.792	18.317	18.3363	18.6544	18.2824	19.2994	20.79	19.8881	19.8834	18.9119	19.7751
CT(2)	22.6749	20.8036	20.0031	20.8979	18.0938	17.7577	18.2435	18.4378	18.7145	18.3434	19.4478	20.6545	19.8921	19.811	18.711	19.7457
CT(3)	22.569	20.5931	19.9319	20.8468	18.1196	17.6866	18.142	18.2141	18.6284	18.2105	19.2227	20.5539	19.7988	19.7958	18.7291	19.6693
CT Ave.	22.6304	20.6678	19.9758	20.8631	18.1132	17.7454	18.2342	18.3294	18.6658	18.2787	19.3233	20.6661	19.8597	19.8301	18.784	19.73
delta-CT	-4.92784	-2.97966	-2.50077	-3.45568	-0.230104	-0.000450667	0.460261	-0.312787	-0.80502	-0.166746	-1.54754	-2.26462	-2.8855	-2.18379	-1.10679	-1.80961
Ratio	0.0328527	0.126775	0.176682	0.0911458	0.852574	0.999688	1.37579	0.805085	0.572354	0.89085	0.342092	0.208105	0.135325	0.220096	0.464327	0.285268
Ratio Ave				0.106864						0.916057						0.275869
Ratio Normalized	0.307425	1.18632	1.65334	0.852914	7.97812	9.35477	12.8742	7.53374	5.35591	8.3363	3.20119	1.94738	1.26633	2.05959	4.34502	2.66945
Normalized Ratio-Ave				1						8.57218						2.58149
Ratio-sd				0.0605414						0.26588						0.116142
p vs CHOW										0.000445867						0.0175692
p vs HF																0.00108222
Nr1h3
	CHOW	CHOW	CHOW	CHOW	HF	HF	HF	HF	HF	HF	HF-NDGA	HF-NDGA	HF-NDGA	HF-NDGA	HF-NDGA	HF-NDGA
RAT#	1	2	3	4	5	6	7	8	9	10	11	12	13	14	15	16
CT(1)	19.6169	19.5628	19.3383	19.2674	19.1456	19.037	20.1896	19.77	19.5948	19.7695	19.4004	20.1478	18.8483	19.4351	19.5961	19.5414
CT(2)	19.58	19.5344	19.3161	19.2823	19.2701	19.1857	20.1148	19.6553	19.5104	19.7679	19.6739	20.1653	18.7877	19.5114	19.431	19.5777
CT(3)	19.5318	19.5596	19.2848	19.6232	19.1741	19.088	20.1215	19.7098	19.505	19.934	19.3292	20.1814	18.7422	19.3983	19.3481	19.4168
CT Ave.	19.5762	19.5523	19.3131	19.391	19.1966	19.1036	20.1419	19.7117	19.5367	19.8238	19.4678	20.1648	18.7927	19.4483	19.4584	19.512
delta-CT	-1.87369	-1.86414	-1.83811	-1.9835	-1.31353	-1.35859	-1.44753	-1.69512	-1.676	-1.7118	-1.69207	-1.76332	-1.81855	-1.80199	-1.78117	-1.59153
Ratio	0.272874	0.274686	0.279688	0.252876	0.402335	0.389962	0.366649	0.308829	0.312949	0.305278	0.309482	0.29457	0.283505	0.286779	0.290948	0.33182
Ratio Ave				0.270031						0.347667						0.299517
Ratio Normalized	1.01053	1.01724	1.03576	0.936469	1.48996	1.44414	1.3578	1.14368	1.15894	1.13053	1.1461	1.09088	1.0499	1.06202	1.07746	1.22882
Normalized Ratio-Ave				1						1.28751						1.1092
Ratio-sd				0.0117942						0.0439277						0.0182174
p vs CHOW										0.0062189						0.0145287
p vs HF																0.0438478
Nr1h2
	CHOW	CHOW	CHOW	CHOW	HF	HF	HF	HF	HF	HF	HF-NDGA	HF-NDGA	HF-NDGA	HF-NDGA	HF-NDGA	HF-NDGA
RAT#	1	2	3	4	5	6	7	8	9	10	11	12	13	14	15	16
CT(1)	23.7667	23.0588	23.1014	22.8929	23.4011	23.123	24.3569	23.6598	23.4319	23.7347	23.619	24.2566	23.0575	23.3826	23.262	23.4132
CT(2)	23.7552	23.1281	23.125	22.9197	23.3781	23.1239	24.4795	23.5812	23.3344	23.6206	23.5414	24.2234	22.9991	23.3331	23.1573	23.6285
CT(3)	23.7683	23.1101	23.1405	22.943	23.3511	23.1192	24.2967	23.6874	21.6583	23.5655	23.4409	24.1069	23.0322	23.2652	23.1579	23.4402
CT Ave.	23.7634	23.099	23.1223	22.9186	23.3768	23.122	24.3777	23.6428	22.8082	23.6402	23.5337	24.1956	23.0296	23.3269	23.1924	23.4939
delta-CT	-6.06085	-5.41088	-5.6473	-5.5111	-5.49372	-5.37705	-5.68328	-5.6262	-4.94745	-5.52824	-5.75798	-5.79411	-6.05545	-5.68068	-5.51522	-5.5735
Ratio	0.0149797	0.0235051	0.0199523	0.0219277	0.0221935	0.0240628	0.0194609	0.0202462	0.0324092	0.0216687	0.0184788	0.0180219	0.0150359	0.019496	0.0218651	0.0209995
Ratio Ave				0.0200912						0.0233402						0.0189829
Ratio Normalized	0.745586	1.16992	0.993084	1.09141	1.10464	1.19768	0.968627	1.00772	1.61311	1.07852	0.919748	0.897002	0.748382	0.970376	1.08829	1.04521
Normalized Ratio-Ave				1						1.16171						0.944835
Ratio-sd				0.00370469						0.00472229						0.00242461
p vs CHOW										0.260486						0.621512
p vs HF																0.0817486
36b4-1
	CHOW	CHOW	CHOW	CHOW	HF	HF	HF	HF	HF	HF	HF-NDGA	HF-NDGA	HF-NDGA	HF-NDGA	HF-NDGA	HF-NDGA
RAT#	1	2	3	4	5	6	7	8	9	10	11	12	13	14	15	16
CT(1)	17.7612	17.6746	17.5654	17.4443	17.8235	17.7089	18.6237	17.9921	17.832	18.1383	17.8125	18.3821	16.9555	17.5615	17.6482	17.7834
CT(2)	17.706	17.7246	17.5011	17.3753	17.9599	17.8755	18.7544	17.983	17.9412	18.1122	17.7317	18.4033	16.9775	17.6885	17.7654	17.9
CT(3)	17.6404	17.6652	17.3584	17.4028	17.8657	17.6506	18.7051	18.0747	17.809	18.0854	17.7831	18.4192	16.9895	17.6888	17.618	18.0779
CT Ave.	17.7025	17.6881	17.475	17.4075	17.8831	17.745	18.6944	18.0166	17.8607	18.112	17.7758	18.4015	16.9742	17.6463	17.6772	17.9204
36b4-2
	CHOW	CHOW	CHOW	CHOW	HF	HF	HF	HF	HF	HF	HF-NDGA	HF-NDGA	HF-NDGA	HF-NDGA	HF-NDGA	HF-NDGA
RAT#	1	2	3	4	5	6	7	8	9	10	11	12	13	14	15	16
CT(1)	16.9054	16.807	16.7111	16.2274	17.3574	17.1572	17.6458	16.6081	17.1635	16.3161	16.8977		15.5637	16.8162	16.7108	17.2171
CT(2)	17.0893	16.812	16.7633	16.5165	17.521	17.3511	17.6322	16.7173	17.3114	16.4468	16.8055		15.6452	16.946	16.875	17.341
CT(3)	16.9259	16.695	16.5447	16.3079	17.4465	17.1661	17.5291	16.792	17.2591	16.2788	16.8703		15.6905	16.7701	16.8567	17.2321
CT Ave.	16.9735	16.7713	16.673	16.3506	17.4417	17.2248	17.6023	16.7058	17.2447	16.3472	16.8578		15.6331	16.8441	16.8142	17.2634
Cpt2
	CHOW	CHOW	CHOW	CHOW	HF	HF	HF	HF	HF	HF	HF-NDGA	HF-NDGA	HF-NDGA	HF-NDGA	HF-NDGA	HF-NDGA
RAT#	1	2	3	4	5	6	7	8	9	10	11	12	13	14	15	16
CT(1)	21.0542	22.5437	21.0204	21.0204	22.098	21.5628	22.9607	21.5681	20.765	21.257			19.4931	19.7812	20.4587	19.8809
CT(2)	21.158	22.5357	21.0552	21.0552	22.1641	21.6215	22.9081	21.6017	20.8033	21.1495			19.4324	19.8288	20.4552	19.669
CT(3)	21.0226	22.363	21.0495	21.0495	22.0957	21.6126	22.8905	21.4699	20.6831	21.045			19.3511	19.7183	20.2864	19.5834
CT Ave.	21.0783	22.4808	21.0417	21.0417	22.1193	21.599	22.9198	21.5466	20.7504	21.1505			19.4255	19.7761	20.4001	19.7111
delta-CT	-3.37571	-4.79268	-3.56674	-3.63427	-4.23621	-3.85398	-4.22534	-3.52994	-2.88969	-3.0385			-2.45138	-2.12983	-2.72287	-1.79065
Ratio	0.0963404	0.0360794	0.0843927	0.0805334	0.0530607	0.069157	0.0534622	0.0865731	0.134933	0.121708			0.182836	0.228485	0.151473	0.289042
Ratio Ave				0.0743365						0.0864823						0.212959
Ratio Normalized	1.296	0.485353	1.13528	1.08336	0.71379	0.930323	0.719192	1.16461	1.81516	1.63726			2.45957	3.07366	2.03766	3.8883
Normalized Ratio-Ave				1						1.16339						2.8648
Ratio-sd				0.0263774						0.0349165						0.0597708
p vs CHOW										0.549649						0.0123776
p vs HF																0.01584
Cpt2
	CHOW	CHOW	CHOW	CHOW	HF	HF	HF	HF	HF	HF	HF-NDGA	HF-NDGA	HF-NDGA	HF-NDGA	HF-NDGA	HF-NDGA
RAT#	1	2	3	4	5	6	7	8	9	10	11	12	13	14	15	16
CT(1)	21.0542	22.5437	21.0204	21.0204	22.098	21.5628	22.9607	21.5681	20.765	21.257			19.4931	19.7812	20.4587	19.8809
CT(2)	21.158	22.5357	21.0552	21.0552	22.1641	21.6215	22.9081	21.6017	20.8033	21.1495			19.4324	19.8288	20.4552	19.669
CT(3)	21.0226	22.363	21.0495	21.0495	22.0957	21.6126	22.8905	21.4699	20.6831	21.045			19.3511	19.7183	20.2864	19.5834
CT Ave.	21.0783	22.4808	21.0417	21.0417	22.1193	21.599	22.9198	21.5466	20.7504	21.1505			19.4255	19.7761	20.4001	19.7111
delta-CT	-4.10472	-5.70949	-4.3687	-4.6911	-4.67762	-4.37417	-5.31742	-4.84077	-3.50576	-4.80326			-3.79242	-2.93199	-3.58593	-2.44771
Ratio	0.058124	0.0191105	0.048405	0.0387113	0.0390748	0.0482218	0.0250782	0.0348966	0.0880364	0.0358158			0.0721718	0.131034	0.0832776	0.183301
Ratio Ave				0.0410877						0.0451873						0.117446
Ratio Normalized	1.41463	0.465116	1.17809	0.942163	0.95101	1.17363	0.610359	0.84932	2.14265	0.871692			1.75653	3.18912	2.02683	4.46121
Normalized Ratio-Ave				1						1.09978						2.85842
Ratio-sd				0.0166575						0.0222743						0.0507895
p vs CHOW										0.748324						0.0515183
p vs HF																0.0586763
G6pc
	CHOW	CHOW	CHOW	CHOW	HF	HF	HF	HF	HF	HF	HF-NDGA	HF-NDGA	HF-NDGA	HF-NDGA	HF-NDGA	HF-NDGA
RAT#	1	2	3	4	5	6	7	8	9	10	11	12	13	14	15	16
CT(1)	22.9503	19.3029	19.9565	19.749	20.505	20.0411	20.9007	19.6213	20.4406	19.8159	20.3306	22.3066	19.2921	22.7264	19.8016	21.8726
CT(2)	22.9569	19.5826	19.8404	19.8133	20.5111	20.0302	20.9296	19.6402	20.6086	19.9253	20.3817	22.2933	19.3328	22.8145	19.8846	21.8987
CT(3)	22.9576	19.3676	19.827	19.7762	20.4004	20.0187	20.9173	19.6383	20.4208	19.8799	20.4831	22.1346	19.2453	22.7187	19.9208	21.85
CT Ave.	22.955	19.4177	19.8746	19.7795	20.4722	20.03	20.9158	19.6332	20.49	19.8737	20.3985	22.2448	19.2901	22.7532	19.869	21.8738
delta-CT	-5.98143	-2.64636	-3.20162	-3.4289	-3.03054	-2.80523	-3.3135	-2.92747	-3.24533	-3.52649	-3.54067	-22.2448	-3.65695	-5.90907	-3.05487	-4.6104
Ratio	0.0158275	0.159722	0.108697	0.0928537	0.122382	0.143068	0.100586	0.131445	0.105453	0.0867799	0.0859317	2.01204e-07	0.0792771	0.0166415	0.120335	0.0409384
Ratio Ave				0.0942751						0.114952						0.0571873
Ratio Normalized	0.167886	1.69422	1.15297	0.984923	1.29814	1.51756	1.06694	1.39427	1.11856	0.920497	0.9115	2.13422e-06	0.840913	0.17652	1.27642	0.434244
Normalized Ratio-Ave				1						1.21933						0.6066
Ratio-sd				0.0595746						0.0210144						0.0457824
p vs CHOW										0.546075						0.337011
p vs HF																0.0261233
Gck
	CHOW	CHOW	CHOW	CHOW	HF	HF	HF	HF	HF	HF	HF-NDGA	HF-NDGA	HF-NDGA	HF-NDGA	HF-NDGA	HF-NDGA
RAT#	1	2	3	4	5	6	7	8	9	10	11	12	13	14	15	16
CT(1)	23.7862	24.3279	25.1352	22.875	23.6324	23.8764	24.7813	23.1589	24.255	24.5515	24.3045	25.3009	23.6465	25.4115	25.4612	24.7401
CT(2)	23.9038	24.4951	25.1881	22.868	23.8439	24.0141	24.9445	23.2432	24.3315	24.6251	24.3154	25.4295	23.7676	25.4081	25.3794	24.6688
CT(3)	23.8053	24.356	25.1008	22.9241	23.7317	23.8331	24.8937	23.1576	24.2581	24.5405	24.3287	25.4154	23.6231	25.5817	25.3827	24.6505
CT Ave.	23.8318	24.393	25.1413	22.889	23.736	23.9079	24.8732	23.1866	24.2816	24.5723	24.3162	25.3819	23.6791	25.4671	25.4078	24.6865
delta-CT	-6.12925	-6.70486	-7.66636	-5.48158	-5.85294	-6.16289	-6.17877	-5.16995	-6.42081	-6.46035	-6.54043	-6.98042	-6.70492	-7.82082	-7.73055	-6.76603
Ratio	0.014286	0.00958597	0.0049226	0.0223811	0.0173018	0.0139568	0.013804	0.0277773	0.0116719	0.0113564	0.0107432	0.00791927	0.00958559	0.00442281	0.0047084	0.00918801
Ratio Ave				0.0127939						0.015978						0.00776122
Ratio Normalized	1.11663	0.74926	0.384761	1.74935	1.35234	1.09089	1.07895	2.17113	0.912303	0.88764	0.839713	0.618987	0.74923	0.345696	0.368019	0.718154
Normalized Ratio-Ave				1						1.24888						0.606633
Ratio-sd				0.00744733						0.00615935						0.00263614
p vs CHOW										0.506687						0.272932
p vs HF																0.0206227
Acadl
	CHOW	CHOW	CHOW	CHOW	HF	HF	HF	HF	HF	HF	HF-NDGA	HF-NDGA	HF-NDGA	HF-NDGA	HF-NDGA	HF-NDGA
RAT#	1	2	3	4	5	6	7	8	9	10	11	12	13	14	15	16
CT(1)	19.2165	18.3828	18.1905	17.9487	18.0142	18.7988	19.0981	19.2103	18.9286	19.9842	17.6556	19.0971	18.5317	18.2455	18.0396	18.3991
CT(2)	19.2822	18.6802	18.4557	17.9304	18.9089	18.8076	19.1853	19.2387	18.9397	19.9664	17.7301	19.0004	18.9192	18.2688	18.2638	18.4767
CT(3)	19.2006	18.4937	18.203	17.9562	17.9127	18.8013	19.1419	19.2019	18.9705	20.2082	17.6716	18.9277	18.4761	18.2636	18.0634	18.4357
CT Ave.	19.2331	18.5189	18.2831	17.9451	18.2786	18.8026	19.1418	19.217	18.9463	20.0529	17.6857	19.0084	18.6423	18.2593	18.1223	18.4372
delta-CT	-1.53055	-0.830776	-0.808078	-0.537636	-0.395533	-1.0576	-0.447357	-1.20037	-1.08555	-1.94093	0.090033	-0.606856	-1.66819	-0.612996	-0.445049	-0.516746
Ratio	0.346147	0.562227	0.571142	0.688899	0.760209	0.480431	0.733385	0.435165	0.471211	0.260448	1.06439	0.656626	0.314648	0.653837	0.734559	0.698947
Ratio Ave				0.542104						0.523475						0.687169
Ratio Normalized	0.638525	1.03712	1.05357	1.27079	1.40233	0.886234	1.35285	0.802734	0.869228	0.480439	1.96345	1.21126	0.58042	1.20611	1.35502	1.28932
Normalized Ratio-Ave				1						0.965636						1.2676
Ratio-sd				0.142824						0.190616						0.238956
p vs CHOW										0.864505						0.264601
p vs HF																0.220322
Acadl
	CHOW	CHOW	CHOW	CHOW	HF	HF	HF	HF	HF	HF	HF-NDGA	HF-NDGA	HF-NDGA	HF-NDGA	HF-NDGA	HF-NDGA
RAT#	1	2	3	4	5	6	7	8	9	10	11	12	13	14	15	16
CT(1)	19.2165	18.3828	18.1905	17.9487	18.0142	18.7988	19.0981	19.2103	18.9286	19.9842	17.6556	19.0971	18.5317	18.2455	18.0396	18.3991
CT(2)	19.2822	18.6802	18.4557	17.9304	18.9089	18.8076	19.1853	19.2387	18.9397	19.9664	17.7301	19.0004	18.9192	18.2688	18.2638	18.4767
CT(3)	19.2006	18.4937	18.203	17.9562	17.9127	18.8013	19.1419	19.2019	18.9705	20.2082	17.6716	18.9277	18.4761	18.2636	18.0634	18.4357
CT Ave.	19.2331	18.5189	18.2831	17.9451	18.2786	18.8026	19.1418	19.217	18.9463	20.0529	17.6857	19.0084	18.6423	18.2593	18.1223	18.4372
delta-CT	-2.25955	-1.74758	-1.61004	-1.59447	-0.836937	-1.57779	-1.53944	-2.5112	-1.70162	-3.70569	-0.827925		-3.00924	-1.41516	-1.30811	-1.17381
Ratio	0.208837	0.2978	0.327589	0.331144	0.559831	0.334995	0.344019	0.17541	0.307441	0.0766435	0.563339		0.124202	0.374968	0.40385	0.443248
Ratio Ave				0.291342						0.299723						0.381922
Ratio Normalized	0.716808	1.02217	1.12441	1.13661	1.92156	1.14983	1.18081	0.602075	1.05526	0.26307	1.9336		0.426311	1.28704	1.38617	1.5214
Normalized Ratio-Ave				1						1.02877						1.3109
Ratio-sd				0.0569996						0.165009						0.160952
p vs CHOW										0.912189						0.292967
p vs HF																0.426647
Lpl
	CHOW	CHOW	CHOW	CHOW	HF	HF	HF	HF	HF	HF	HF-NDGA	HF-NDGA	HF-NDGA	HF-NDGA	HF-NDGA	HF-NDGA
RAT#	1	2	3	4	5	6	7	8	9	10	11	12	13	14	15	16
CT(1)	25.3467	25.8611	25.1571	24.322	26.4122	23.6407	27.4231	25.5263	24.8957	25.5588	25.9245		24.1423	24.0489	23.8472	25.9481
CT(2)	25.1836	25.6124	25.2241	24.5214	26.3448	23.6886	27.3757	25.9555	25.0148	25.7463	25.8804		24.3829	24.6346	23.9888	25.9349
CT(3)	25.1782	25.623	25.19	24.2413	26.436	23.9279	27.635	25.6696	25.0011	25.446	25.8668		24.1654	24.1957	24.0302	25.9031
CT Ave.	25.2362	25.6989	25.1904	24.3615	26.3977	23.7524	27.4779	25.7171	24.9705	25.5837	25.8905		24.2302	24.2931	23.9554	25.9287
delta-CT	-7.53363	-8.01072	-7.71541	-6.95408	-8.51461	-6.00745	-8.78348	-7.70053	-7.10979	-7.47171	-8.11478		-7.25603	-6.6468	-6.27817	-8.00829
Ratio	0.00539699	0.00387732	0.00475806	0.00806514	0.00273431	0.0155446	0.00226938	0.00480739	0.00724001	0.00563368	0.00360752		0.00654211	0.0099796	0.012885	0.00388387
Ratio Ave				0.00552438						0.00637156						0.00737961
Ratio Normalized	0.976941	0.701857	0.861285	1.45992	0.494953	2.81381	0.410794	0.870213	1.31056	1.01979	0.653019		1.18423	1.80647	2.33238	0.703041
Normalized Ratio-Ave				1						1.15335						1.33583
Ratio-sd				0.00180478						0.00485688						0.00400684
p vs CHOW										0.709254						0.392033
p vs HF																0.714774
Lpl
	CHOW	CHOW	CHOW	CHOW	HF	HF	HF	HF	HF	HF	HF-NDGA	HF-NDGA	HF-NDGA	HF-NDGA	HF-NDGA	HF-NDGA
RAT#	1	2	3	4	5	6	7	8	9	10	11	12	13	14	15	16
CT(1)	25.3467	25.8611	25.1571	24.322	26.4122	23.6407	27.4231	25.5263	24.8957	25.5588	25.9245		24.1423	24.0489	23.8472	25.9481
CT(2)	25.1836	25.6124	25.2241	24.5214	26.3448	23.6886	27.3757	25.9555	25.0148	25.7463	25.8804		24.3829	24.6346	23.9888	25.9349
CT(3)	25.1782	25.623	25.19	24.2413	26.436	23.9279	27.635	25.6696	25.0011	25.446	25.8668		24.1654	24.1957	24.0302	25.9031
CT Ave.	25.2362	25.6989	25.1904	24.3615	26.3977	23.7524	27.4779	25.7171	24.9705	25.5837	25.8905		24.2302	24.2931	23.9554	25.9287
delta-CT	-8.26264	-8.92753	-8.51737	-8.01092	-8.95601	-6.52764	-9.87557	-9.01136	-7.72586	-9.23647	-9.03273		-8.59707	-7.44896	-7.14123	-8.66536
Ratio	0.00325611	0.00205374	0.00272907	0.0038768	0.00201359	0.0108389	0.00106453	0.0019378	0.00472373	0.00165786	0.00190931		0.0025824	0.00572319	0.00708397	0.00246302
Ratio Ave				0.00297893						0.00370607						0.00395238
Ratio Normalized	1.09305	0.689422	0.916125	1.30141	0.675945	3.63853	0.357353	0.650503	1.58571	0.556528	0.640938		0.866888	1.92122	2.37803	0.826813
Normalized Ratio-Ave				1						1.2441						1.32678
Ratio-sd				0.000774899						0.00371692						0.00230281
p vs CHOW										0.659832						0.416249
p vs HF																0.896311
Ucp2
	CHOW	CHOW	CHOW	CHOW	HF	HF	HF	HF	HF	HF	HF-NDGA	HF-NDGA	HF-NDGA	HF-NDGA	HF-NDGA	HF-NDGA
RAT#	1	2	3	4	5	6	7	8	9	10	11	12	13	14	15	16
CT(1)	24.0799	23.1403	24.8257	23.9877	25.0743	23.2534	24.2193	24.7194	23.9653	24.5893			23.0219	23.978	24.2169	24.0697
CT(2)	24.2855	23.2689	24.9275	24.3076	25.5293	23.4396	24.1697	24.5101	24.383	24.5994			23.2806	24.2038	24.2593	23.993
CT(3)	24.3188	23.1993	24.8499	23.9641	25.0292	23.3305	24.0972	24.4049	24.0135	24.5876			22.9125	24.0926	24.262	24.0146
CT Ave.	24.2281	23.2028	24.8677	24.0865	25.2109	23.3412	24.1621	24.5448	24.1206	24.5921			23.0716	24.0915	24.246	24.0257
delta-CT	-6.52555	-5.5147	-7.3927	-6.679	-7.32785	-5.59619	-5.46766	-6.52819	-6.25984	-6.48013			-6.09749	-6.44518	-6.56883	-6.10531
Ratio	0.0108546	0.021873	0.00595079	0.00975933	0.00622441	0.0206718	0.022598	0.0108347	0.0130497	0.0112018			0.014604	0.0114764	0.0105338	0.0145251
Ratio Ave				0.0121094						0.0140967						0.0127848
Ratio Normalized	0.896375	1.80628	0.491418	0.805928	0.514013	1.70709	1.86615	0.894735	1.07764	0.925048			1.206	0.947725	0.869885	1.19949
Normalized Ratio-Ave				1						1.16411						1.05578
Ratio-sd				0.00683994						0.00628642						0.00209101
p vs CHOW										0.658069						0.860482
p vs HF																0.651409

## Sheet: Fig 3A- FattyAcid Binding ANOVA
2 Way ANOVA
Table Analyzed	Data 6
Two-way ANOVA	Ordinary
Alpha	0.05
Source of Variation	% of total variation	P value	P value summary	Significant?
Interaction	30.29	< 0.0001	****	Yes
Row Factor	9.308	0.006	**	Yes
Column Factor	22.72	< 0.0001	****	Yes
ANOVA table	SS	DF	MS	F (DFn, DFd)	P value
Interaction	17.46	6	2.911	F (6, 52) = 7.549	P < 0.0001
Row Factor	5.367	3	1.789	F (3, 52) = 4.640	P = 0.0060
Column Factor	13.1	2	6.551	F (2, 52) = 16.99	P < 0.0001
Residual	20.05	52	0.3856
Number of missing values	8
MULTIPLE COMPARISONS
Within each row, compare columns (simple effects within rows)
Number of families	4
Number of comparisons per family	3
Alpha	0.05
Bonferroni's multiple comparisons test	Mean Diff.	95% CI of diff.	Significant?	Summary	Adjusted P Value
Fabp
Chow vs. HFrD	-0.2779	-1.269 to 0.7136	No	ns	> 0.9999
Chow vs. HFrD-NDGA	-1.52	-2.511 to -0.5282	Yes	**	0.0012
HFrD vs. HFrD-NDGA	-1.242	-2.129 to -0.3549	Yes	**	0.0032
Fabp4
Chow vs. HFrD	-0.5296	-1.521 to 0.4620	No	ns	0.5765
Chow vs. HFrD-NDGA	-0.4738	-1.465 to 0.5177	No	ns	0.7275
HFrD vs. HFrD-NDGA	0.05577	-0.8311 to 0.9426	No	ns	> 0.9999
Slc27a5
Chow vs. HFrD	0.1853	-0.8062 to 1.177	No	ns	> 0.9999
Chow vs. HFrD-NDGA	0.296	-0.6956 to 1.288	No	ns	> 0.9999
HFrD vs. HFrD-NDGA	0.1106	-0.7763 to 0.9975	No	ns	> 0.9999
Cd36
Chow vs. HFrD	0.5387	-0.4528 to 1.530	No	ns	0.5542
Chow vs. HFrD-NDGA	-2.09	-3.082 to -1.099	Yes	****	< 0.0001
HFrD vs. HFrD-NDGA	-2.629	-3.516 to -1.742	Yes	****	< 0.0001
Test details	Mean 1	Mean 2	Mean Diff.	SE of diff.	N1	N2	t	DF
Fabp
Chow vs. HFrD	1	1.278	-0.2779	0.4008	4	6	0.6934	52
Chow vs. HFrD-NDGA	1	2.52	-1.52	0.4008	4	6	3.792	52
HFrD vs. HFrD-NDGA	1.278	2.52	-1.242	0.3585	6	6	3.464	52
Fabp4
Chow vs. HFrD	1	1.53	-0.5296	0.4008	4	6	1.321	52
Chow vs. HFrD-NDGA	1	1.474	-0.4738	0.4008	4	6	1.182	52
HFrD vs. HFrD-NDGA	1.53	1.474	0.05577	0.3585	6	6	0.1556	52
Slc27a5
Chow vs. HFrD	1	0.8147	0.1853	0.4008	4	6	0.4624	52
Chow vs. HFrD-NDGA	1	0.704	0.296	0.4008	4	6	0.7384	52
HFrD vs. HFrD-NDGA	0.8147	0.704	0.1106	0.3585	6	6	0.3086	52
Cd36
Chow vs. HFrD	1	0.4613	0.5387	0.4008	4	6	1.344	52
Chow vs. HFrD-NDGA	1	3.09	-2.09	0.4008	4	6	5.215	52
HFrD vs. HFrD-NDGA	0.4613	3.09	-2.629	0.3585	6	6	7.334	52

[truncated: 23 more sheets: Fig 3B- FattyAcid Ox. ANOVA, Fig 3C- Lipogenesis ANOVA, Fig 3D- Scd1 ANOVA, Fig 3E- TG Synthesis ANOVA, Fig 3F- Glycolysis ANOVA, Fig 3G- VLDL-TG ANOVA, Fig 3H- Lipid Hydrolyzing ANOVA, Fig 3I- Transcription ANOVA, Fig 4- rtPCR Raw, Fig 4A- Mlycd PCR ANOVA, Fig 4B- Pgc1a PCR ANOVA, Fig 4C- Pgc1b PCR ANOVA, Figure 5 Raw, Fig 5A- Ampk-Alpha ANOVA, Fig 5B- Ampk-Beta ANOVA, Fig 5C- Acc1 ANOVA, Figure 6 Raw, Fig 6A- Scd1 ANOVA, Fig 6B- PparAlpha ANOVA, Fig 6C- Mlycd ANOVA …]
